# Supplementary material for: Altered non-coding RNA expression profile in F1 progeny 1 year after parental irradiation is linked to adverse effects in zebrafish
Source: Sci Rep. 2021 Feb 18;11:4142. doi: 10.1038/s41598-021-83345-3 (PMC7893006; doi:10.1038/s41598-021-83345-3)
Supplement: Supplementary file 2 — Supplementary Data S1 [file 41598_2021_83345_MOESM2_ESM.txt]

Altered non-coding RNA expression profile in F1 progeny one year after parental irradiation is linked to adverse effects in zebrafish
Leonardo Martín, Jorke H Kamstra, Selma Hurem, Leif C Lindeman, Dag A Brede, Håvard Aanes, Igor Babiak, Amilcar Arenal, Deborah Oughton, Brit Salbu, Jan Ludvig Lyche, Peter Aleström.
© 2000-2018 QIAGEN. All rights reserved.
ID	Symbol	Expr Fold Change	Source	Confidence	ID	Symbol	Expr False Discovery Rate (q-value)	Expr Fold Change	Pathway
hsa-let-7g-5p	let-7a-5p (and other miRNAs w/seed GAGGUAG)	2,337	TargetScan Human	High (predicted)	ENSDARG00000000151	THRA	2,61E-04	-2,184	TR/RXR Activation
hsa-miR-200a-5p	miR-200a-5p (and other miRNAs w/seed AUCUUAC)	2,288	TargetScan Human	Moderate (predicted)	ENSDARG00000000796	NR4A1	3,95E-09	-2,235	Calcium-induced T Lymphocyte Apoptosis,Corticotropin Releasing Hormone Signaling,Nur77 Signaling in T Lymphocytes
hsa-miR-141-3p	miR-141-3p (and other miRNAs w/seed AACACUG)	-1,749	TargetScan Human	Moderate (predicted)	ENSDARG00000000943	DZIP1	7,24E-13	1,876
hsa-let-7g-5p	let-7a-5p (and other miRNAs w/seed GAGGUAG)	2,337	miRecords	Experimentally Observed	ENSDARG00000001129	DICER1	1,49E-05	-1,515
hsa-miR-135a-5p	miR-135a-5p (and other miRNAs w/seed AUGGCUU)	2,245	TargetScan Human	High (predicted)	ENSDARG00000001733	GULP1	1,30E-06	-2,063
hsa-let-7g-5p	let-7a-5p (and other miRNAs w/seed GAGGUAG)	2,337	TargetScan Human	High (predicted)	ENSDARG00000001880	STX3	4,32E-02	-1,810
hsa-miR-30a-3p	miR-30a-3p (and other miRNAs w/seed UUUCAGU)	1,843	TarBase,miRecords	Experimentally Observed	ENSDARG00000001889	TUBA1A	1,07E-06	2,273	14-3-3-mediated Signaling,Axonal Guidance Signaling,Breast Cancer Regulation by Stathmin1,Epithelial Adherens Junction Signaling,Gap Junction Signaling,Germ Cell-Sertoli Cell Junction Signaling,Phagosome Maturation,Remodeling of Epithelial Adherens Junctions,Sertoli Cell-Sertoli Cell Junction Signaling,Sirtuin Signaling Pathway
hsa-miR-135a-5p	miR-135a-5p (and other miRNAs w/seed AUGGCUU)	2,245	TargetScan Human	Moderate (predicted)	ENSDARG00000001930	KLHL15	4,96E-03	-1,590
hsa-miR-135a-5p	miR-135a-5p (and other miRNAs w/seed AUGGCUU)	2,245	TargetScan Human	Moderate (predicted)	ENSDARG00000002644	RGS5	1,74E-02	1,857	Opioid Signaling Pathway
hsa-miR-204-5p	miR-204-5p (and other miRNAs w/seed UCCCUUU)	1,966	TargetScan Human	Moderate (predicted)	ENSDARG00000003229	GDF9	1,33E-04	-2,127
hsa-miR-200a-5p	miR-200a-5p (and other miRNAs w/seed AUCUUAC)	2,288	TargetScan Human	Moderate (predicted)	ENSDARG00000003244	GBP6	9,67E-10	-1,866
hsa-miR-204-5p	miR-204-5p (and other miRNAs w/seed UCCCUUU)	1,966	TargetScan Human	Moderate (predicted)	ENSDARG00000003251	ZBTB22	1,36E-03	-1,566
hsa-miR-181b-5p	miR-181a-5p (and other miRNAs w/seed ACAUUCA)	-2,184	TargetScan Human	Moderate (predicted)	ENSDARG00000004078	ACSL4	4,98E-05	-1,503	Fatty Acid Activation,Fatty Acid β-oxidation I,LPS/IL-1 Mediated Inhibition of RXR Function,Mitochondrial L-carnitine Shuttle Pathway,Stearate Biosynthesis I (Animals),Type II Diabetes Mellitus Signaling,γ-linolenate Biosynthesis II (Animals)
hsa-miR-204-5p	miR-204-5p (and other miRNAs w/seed UCCCUUU)	1,966	TargetScan Human	Moderate (predicted)	ENSDARG00000004078	ACSL4	4,98E-05	-1,503	Fatty Acid Activation,Fatty Acid β-oxidation I,LPS/IL-1 Mediated Inhibition of RXR Function,Mitochondrial L-carnitine Shuttle Pathway,Stearate Biosynthesis I (Animals),Type II Diabetes Mellitus Signaling,γ-linolenate Biosynthesis II (Animals)
hsa-miR-30a-3p	miR-30a-3p (and other miRNAs w/seed UUUCAGU)	1,843	TargetScan Human	Moderate (predicted)	ENSDARG00000004078	ACSL4	4,98E-05	-1,503	Fatty Acid Activation,Fatty Acid β-oxidation I,LPS/IL-1 Mediated Inhibition of RXR Function,Mitochondrial L-carnitine Shuttle Pathway,Stearate Biosynthesis I (Animals),Type II Diabetes Mellitus Signaling,γ-linolenate Biosynthesis II (Animals)
hsa-let-7g-5p	let-7a-5p (and other miRNAs w/seed GAGGUAG)	2,337	TargetScan Human	Moderate (predicted)	ENSDARG00000004131	RTTN	4,61E-04	-1,668
hsa-miR-141-3p	miR-141-3p (and other miRNAs w/seed AACACUG)	-1,749	TargetScan Human	Moderate (predicted)	ENSDARG00000004460	DESI2	7,67E-12	-1,628
hsa-miR-21-5p	miR-21-5p (and other miRNAs w/seed AGCUUAU)	2,685	TargetScan Human	Moderate (predicted)	ENSDARG00000004632	EGLN1	6,31E-08	-1,782	HIF1α Signaling
hsa-miR-135a-5p	miR-135a-5p (and other miRNAs w/seed AUGGCUU)	2,245	TargetScan Human	Moderate (predicted)	ENSDARG00000004672	PTK2	4,00E-06	-2,137	Actin Cytoskeleton Signaling,Adrenomedullin signaling pathway,Agrin Interactions at Neuromuscular Junction,Angiopoietin Signaling,Axonal Guidance Signaling,B Cell Receptor Signaling,Chemokine Signaling,Cholecystokinin/Gastrin-mediated Signaling,CXCR4 Signaling,Ephrin A Signaling,Ephrin B Signaling,Ephrin Receptor Signaling,ERK/MAPK Signaling,FAK Signaling,Germ Cell-Sertoli Cell Junction Signaling…
hsa-miR-135a-5p	miR-135a-5p (and other miRNAs w/seed AUGGCUU)	2,245	TargetScan Human	Moderate (predicted)	ENSDARG00000004861	ESRRG	1,11E-02	1,586
hsa-miR-204-5p	miR-204-5p (and other miRNAs w/seed UCCCUUU)	1,966	TargetScan Human	Moderate (predicted)	ENSDARG00000004861	ESRRG	1,11E-02	1,586
hsa-miR-205-5p	miR-205-5p (and other miRNAs w/seed CCUUCAU)	-3,555	TargetScan Human	Moderate (predicted)	ENSDARG00000004861	ESRRG	1,11E-02	1,586
hsa-miR-27a-3p	miR-27a-3p (and other miRNAs w/seed UCACAGU)	-1,645	TargetScan Human	Moderate (predicted)	ENSDARG00000005049	RAB20	7,32E-05	-2,096
hsa-let-7g-5p	let-7a-5p (and other miRNAs w/seed GAGGUAG)	2,337	TargetScan Human	Moderate (predicted)	ENSDARG00000005332	LIPH	1,22E-03	-1,672
hsa-miR-135a-5p	miR-135a-5p (and other miRNAs w/seed AUGGCUU)	2,245	TargetScan Human	High (predicted)	ENSDARG00000005458	CSNK1G2	8,49E-10	-1,587	Dopamine-DARPP32 Feedback in cAMP Signaling,Gap Junction Signaling,Role of NFAT in Regulation of the Immune Response,Role of Wnt/GSK-3β Signaling in the Pathogenesis of Influenza,Wnt/β-catenin Signaling
hsa-miR-204-5p	miR-204-5p (and other miRNAs w/seed UCCCUUU)	1,966	TargetScan Human	Moderate (predicted)	ENSDARG00000005464	DNASE1L3	1,82E-04	1,584
hsa-miR-27a-3p	miR-27a-3p (and other miRNAs w/seed UCACAGU)	-1,645	TargetScan Human	Moderate (predicted)	ENSDARG00000005482	RAPGEF2	1,49E-06	-2,315	Gαs Signaling,RhoA Signaling
hsa-miR-1-3p	miR-1-3p (and other miRNAs w/seed GGAAUGU)	3,149	TargetScan Human	High (predicted)	ENSDARG00000005799	SMIM14	4,26E-03	-1,641
hsa-miR-141-3p	miR-141-3p (and other miRNAs w/seed AACACUG)	-1,749	TargetScan Human	Moderate (predicted)	ENSDARG00000005799	SMIM14	4,26E-03	-1,641
hsa-miR-150-5p	miR-150-5p (and other miRNAs w/seed CUCCCAA)	2,308	TargetScan Human	Moderate (predicted)	ENSDARG00000005799	SMIM14	4,26E-03	-1,641
hsa-miR-27a-3p	miR-27a-3p (and other miRNAs w/seed UCACAGU)	-1,645	TargetScan Human	Moderate (predicted)	ENSDARG00000005799	SMIM14	4,26E-03	-1,641
hsa-miR-21-5p	miR-21-5p (and other miRNAs w/seed AGCUUAU)	2,685	TargetScan Human	Moderate (predicted)	ENSDARG00000005834	GATAD2B	1,61E-04	-1,932
hsa-miR-27a-3p	miR-27a-3p (and other miRNAs w/seed UCACAGU)	-1,645	TargetScan Human	Moderate (predicted)	ENSDARG00000006010	BMI1	6,00E-11	-2,191	Cell Cycle: G1/S Checkpoint Regulation,Role of Oct4 in Mammalian Embryonic Stem Cell Pluripotency
hsa-miR-1-3p	miR-1-3p (and other miRNAs w/seed GGAAUGU)	3,149	TarBase,TargetScan Human,miRecords	Experimentally Observed,High (predicted)	ENSDARG00000006044	UST	4,38E-02	-2,060	Chondroitin Sulfate Biosynthesis,Chondroitin Sulfate Biosynthesis (Late Stages),Dermatan Sulfate Biosynthesis,Dermatan Sulfate Biosynthesis (Late Stages),Heparan Sulfate Biosynthesis,Heparan Sulfate Biosynthesis (Late Stages),LPS/IL-1 Mediated Inhibition of RXR Function,Xenobiotic Metabolism Signaling
hsa-miR-30a-3p	miR-30a-3p (and other miRNAs w/seed UUUCAGU)	1,843	TargetScan Human	Moderate (predicted)	ENSDARG00000006128	CEP170	2,95E-02	-1,563
hsa-miR-205-5p	miR-205-5p (and other miRNAs w/seed CCUUCAU)	-3,555	TargetScan Human	High (predicted)	ENSDARG00000006169	LRRK2	2,89E-03	-2,135	Mitochondrial Dysfunction
hsa-miR-135a-5p	miR-135a-5p (and other miRNAs w/seed AUGGCUU)	2,245	TargetScan Human	Moderate (predicted)	ENSDARG00000006257	VLDLR	2,84E-10	-1,745	FXR/RXR Activation,Reelin Signaling in Neurons
hsa-miR-1-3p	miR-1-3p (and other miRNAs w/seed GGAAUGU)	3,149	TargetScan Human	Moderate (predicted)	ENSDARG00000006272	MPP5	4,06E-03	-1,528	Tight Junction Signaling
hsa-miR-181b-5p	miR-181a-5p (and other miRNAs w/seed ACAUUCA)	-2,184	TargetScan Human	Moderate (predicted)	ENSDARG00000006272	MPP5	4,06E-03	-1,528	Tight Junction Signaling
hsa-miR-141-3p	miR-141-3p (and other miRNAs w/seed AACACUG)	-1,749	TargetScan Human	High (predicted)	ENSDARG00000006585	DMWD	2,41E-02	-1,559
hsa-miR-204-5p	miR-204-5p (and other miRNAs w/seed UCCCUUU)	1,966	TargetScan Human	Moderate (predicted)	ENSDARG00000006640	EOMES	3,82E-03	-1,840	Transcriptional Regulatory Network in Embryonic Stem Cells
hsa-let-7g-5p	let-7a-5p (and other miRNAs w/seed GAGGUAG)	2,337	TargetScan Human	Moderate (predicted)	ENSDARG00000006869	STX17	2,25E-02	-1,561	autophagy
hsa-let-7g-5p	let-7a-5p (and other miRNAs w/seed GAGGUAG)	2,337	TargetScan Human	Moderate (predicted)	ENSDARG00000007180	SLC30A4	5,03E-07	-1,830
hsa-miR-135a-5p	miR-135a-5p (and other miRNAs w/seed AUGGCUU)	2,245	TargetScan Human	Moderate (predicted)	ENSDARG00000007180	SLC30A4	5,03E-07	-1,830
hsa-miR-150-5p	miR-150-5p (and other miRNAs w/seed CUCCCAA)	2,308	TargetScan Human	Moderate (predicted)	ENSDARG00000007180	SLC30A4	5,03E-07	-1,830
hsa-let-7g-5p	let-7a-5p (and other miRNAs w/seed GAGGUAG)	2,337	TargetScan Human	Moderate (predicted)	ENSDARG00000007186	PPP1R8	7,97E-03	2,104	3-phosphoinositide Biosynthesis,3-phosphoinositide Degradation,D-myo-inositol (1,4,5,6)-Tetrakisphosphate Biosynthesis,D-myo-inositol (3,4,5,6)-tetrakisphosphate Biosynthesis,D-myo-inositol-5-phosphate Metabolism,Role of Oct4 in Mammalian Embryonic Stem Cell Pluripotency,Superpathway of Inositol Phosphate Compounds
hsa-miR-150-5p	miR-150-5p (and other miRNAs w/seed CUCCCAA)	2,308	TargetScan Human	Moderate (predicted)	ENSDARG00000007418	CHMP4C	1,50E-03	-1,624	Mechanisms of Viral Exit from Host Cells
hsa-miR-204-5p	miR-204-5p (and other miRNAs w/seed UCCCUUU)	1,966	miRecords	Experimentally Observed	ENSDARG00000007723	EFNB1	3,14E-02	1,862	Axonal Guidance Signaling,Ephrin B Signaling,Ephrin Receptor Signaling,PCP pathway
hsa-miR-141-3p	miR-141-3p (and other miRNAs w/seed AACACUG)	-1,749	TargetScan Human	Moderate (predicted)	ENSDARG00000007764	KLHDC10	1,67E-08	-2,090
hsa-miR-27a-3p	miR-27a-3p (and other miRNAs w/seed UCACAGU)	-1,645	TargetScan Human	High (predicted)	ENSDARG00000008014	NUDT17	1,79E-08	-2,232
hsa-miR-27a-3p	miR-27a-3p (and other miRNAs w/seed UCACAGU)	-1,645	TargetScan Human	Moderate (predicted)	ENSDARG00000008395	SNUPN	1,04E-07	-1,623
hsa-let-7g-5p	let-7a-5p (and other miRNAs w/seed GAGGUAG)	2,337	TargetScan Human	High (predicted)	ENSDARG00000008454	CPEB1	8,34E-08	-3,413
hsa-miR-1-3p	miR-1-3p (and other miRNAs w/seed GGAAUGU)	3,149	TargetScan Human	Moderate (predicted)	ENSDARG00000008454	CPEB1	8,34E-08	-3,413
hsa-miR-1-3p	miR-1-3p (and other miRNAs w/seed GGAAUGU)	3,149	TargetScan Human	High (predicted)	ENSDARG00000008503	GLCCI1	3,78E-04	-2,012
hsa-miR-21-5p	miR-21-5p (and other miRNAs w/seed AGCUUAU)	2,685	TargetScan Human,miRecords	Experimentally Observed,Moderate (predicted)	ENSDARG00000008503	GLCCI1	3,78E-04	-2,012
hsa-miR-181b-5p	miR-181a-5p (and other miRNAs w/seed ACAUUCA)	-2,184	TargetScan Human	High (predicted)	ENSDARG00000009208	PRKCD	5,31E-06	-1,771	14-3-3-mediated Signaling,Aldosterone Signaling in Epithelial Cells,Androgen Signaling,Axonal Guidance Signaling,Breast Cancer Regulation by Stathmin1,Calcium-induced T Lymphocyte Apoptosis,CCR3 Signaling in Eosinophils,CCR5 Signaling in Macrophages,Cholecystokinin/Gastrin-mediated Signaling,Corticotropin Releasing Hormone Signaling,CREB Signaling in Neurons,CXCR4 Signaling,Dopamine-DARPP32 Feedb…
hsa-miR-27a-3p	miR-27a-3p (and other miRNAs w/seed UCACAGU)	-1,645	TargetScan Human	Moderate (predicted)	ENSDARG00000009208	PRKCD	5,31E-06	-1,771	14-3-3-mediated Signaling,Aldosterone Signaling in Epithelial Cells,Androgen Signaling,Axonal Guidance Signaling,Breast Cancer Regulation by Stathmin1,Calcium-induced T Lymphocyte Apoptosis,CCR3 Signaling in Eosinophils,CCR5 Signaling in Macrophages,Cholecystokinin/Gastrin-mediated Signaling,Corticotropin Releasing Hormone Signaling,CREB Signaling in Neurons,CXCR4 Signaling,Dopamine-DARPP32 Feedb…
hsa-miR-204-5p	miR-204-5p (and other miRNAs w/seed UCCCUUU)	1,966	TargetScan Human	Moderate (predicted)	ENSDARG00000009266	UEVLD	4,37E-02	-1,602
hsa-miR-21-5p	miR-21-5p (and other miRNAs w/seed AGCUUAU)	2,685	TargetScan Human	High (predicted)	ENSDARG00000009299	DUSP8	4,36E-04	-2,058	3-phosphoinositide Biosynthesis,3-phosphoinositide Degradation,D-myo-inositol (1,4,5,6)-Tetrakisphosphate Biosynthesis,D-myo-inositol (3,4,5,6)-tetrakisphosphate Biosynthesis,D-myo-inositol-5-phosphate Metabolism,Protein Kinase A Signaling,SAPK/JNK Signaling,Superpathway of Inositol Phosphate Compounds
hsa-let-7g-5p	let-7a-5p (and other miRNAs w/seed GAGGUAG)	2,337	TargetScan Human	High (predicted)	ENSDARG00000009493	MAP3K13	2,33E-03	-1,723	B Cell Receptor Signaling,Cardiac Hypertrophy Signaling,CD27 Signaling in Lymphocytes,Germ Cell-Sertoli Cell Junction Signaling,GNRH Signaling,HGF Signaling,NGF Signaling,PKCθ Signaling in T Lymphocytes,Production of Nitric Oxide and Reactive Oxygen Species in Macrophages,RANK Signaling in Osteoclasts,SAPK/JNK Signaling,Sertoli Cell-Sertoli Cell Junction Signaling,Xenobiotic Metabolism Signaling
hsa-miR-1-3p	miR-1-3p (and other miRNAs w/seed GGAAUGU)	3,149	TargetScan Human	High (predicted)	ENSDARG00000009493	MAP3K13	2,33E-03	-1,723	B Cell Receptor Signaling,Cardiac Hypertrophy Signaling,CD27 Signaling in Lymphocytes,Germ Cell-Sertoli Cell Junction Signaling,GNRH Signaling,HGF Signaling,NGF Signaling,PKCθ Signaling in T Lymphocytes,Production of Nitric Oxide and Reactive Oxygen Species in Macrophages,RANK Signaling in Osteoclasts,SAPK/JNK Signaling,Sertoli Cell-Sertoli Cell Junction Signaling,Xenobiotic Metabolism Signaling
hsa-miR-141-3p	miR-141-3p (and other miRNAs w/seed AACACUG)	-1,749	TargetScan Human	Moderate (predicted)	ENSDARG00000009745	FBXW2	1,34E-12	-2,136
hsa-let-7g-5p	let-7a-5p (and other miRNAs w/seed GAGGUAG)	2,337	TargetScan Human	High (predicted)	ENSDARG00000010085	P4HA2	1,09E-07	1,897
hsa-miR-27a-3p	miR-27a-3p (and other miRNAs w/seed UCACAGU)	-1,645	miRecords	Experimentally Observed	ENSDARG00000010207	SMAD3	2,28E-02	-2,555	Adipogenesis pathway,Androgen Signaling,Antiproliferative Role of TOB in T Cell Signaling,Cell Cycle: G1/S Checkpoint Regulation,Chronic Myeloid Leukemia Signaling,Colorectal Cancer Metastasis Signaling,Glucocorticoid Receptor Signaling,Hepatic Fibrosis / Hepatic Stellate Cell Activation,HIPPO signaling,Human Embryonic Stem Cell Pluripotency,Iron homeostasis signaling pathway,Molecular Mechanisms…
hsa-miR-150-5p	miR-150-5p (and other miRNAs w/seed CUCCCAA)	2,308	TargetScan Human	Moderate (predicted)	ENSDARG00000010437	FAM46C	1,07E-12	-2,121
hsa-let-7g-5p	let-7a-5p (and other miRNAs w/seed GAGGUAG)	2,337	TargetScan Human	High (predicted)	ENSDARG00000010862	AMT	1,48E-03	-2,003	Glycine Cleavage Complex
hsa-miR-1-3p	miR-1-3p (and other miRNAs w/seed GGAAUGU)	3,149	TargetScan Human	Moderate (predicted)	ENSDARG00000010862	AMT	1,48E-03	-2,003	Glycine Cleavage Complex
hsa-miR-181b-5p	miR-181a-5p (and other miRNAs w/seed ACAUUCA)	-2,184	TargetScan Human	Moderate (predicted)	ENSDARG00000011188	ACVR2A	3,03E-04	-1,669	Epithelial Adherens Junction Signaling,Factors Promoting Cardiogenesis in Vertebrates,Neuroinflammation Signaling Pathway,PPARα/RXRα Activation,Pyridoxal 5'-phosphate Salvage Pathway,Salvage Pathways of Pyrimidine Ribonucleotides,TGF-β Signaling,Th1 and Th2 Activation Pathway,Th2 Pathway,Wnt/β-catenin Signaling
hsa-miR-205-5p	miR-205-5p (and other miRNAs w/seed CCUUCAU)	-3,555	TargetScan Human	Moderate (predicted)	ENSDARG00000011506	LPCAT1	1,76E-06	-1,721	CDP-diacylglycerol Biosynthesis I,Phosphatidylglycerol Biosynthesis II (Non-plastidic),Triacylglycerol Biosynthesis
hsa-miR-21-5p	miR-21-5p (and other miRNAs w/seed AGCUUAU)	2,685	TargetScan Human,miRecords	Experimentally Observed,High (predicted)	ENSDARG00000011582	SOX5	9,99E-04	-3,266	Wnt/β-catenin Signaling
hsa-miR-205-5p	miR-205-5p (and other miRNAs w/seed CCUUCAU)	-3,555	TargetScan Human	Moderate (predicted)	ENSDARG00000011819	PCNX1	4,09E-05	-1,662
hsa-miR-135a-5p	miR-135a-5p (and other miRNAs w/seed AUGGCUU)	2,245	TargetScan Human	High (predicted)	ENSDARG00000011876	EDNRA	9,07E-05	2,847	Endothelin-1 Signaling,Hepatic Fibrosis / Hepatic Stellate Cell Activation,Ovarian Cancer Signaling
hsa-miR-200a-5p	miR-200a-5p (and other miRNAs w/seed AUCUUAC)	2,288	TargetScan Human	Moderate (predicted)	ENSDARG00000011876	EDNRA	9,07E-05	2,847	Endothelin-1 Signaling,Hepatic Fibrosis / Hepatic Stellate Cell Activation,Ovarian Cancer Signaling
hsa-miR-181b-5p	miR-181a-5p (and other miRNAs w/seed ACAUUCA)	-2,184	TargetScan Human	Moderate (predicted)	ENSDARG00000011945	SLC35E1	1,33E-04	-1,543
hsa-let-7g-5p	let-7a-5p (and other miRNAs w/seed GAGGUAG)	2,337	TargetScan Human	Moderate (predicted)	ENSDARG00000012039	TTC26	2,70E-04	-1,509
hsa-miR-141-3p	miR-141-3p (and other miRNAs w/seed AACACUG)	-1,749	TargetScan Human	Moderate (predicted)	ENSDARG00000012135	FBXL2	7,73E-07	-2,031
hsa-miR-1-3p	miR-1-3p (and other miRNAs w/seed GGAAUGU)	3,149	TargetScan Human	Moderate (predicted)	ENSDARG00000012196	FER	1,48E-03	-1,522	Epithelial Adherens Junction Signaling,Germ Cell-Sertoli Cell Junction Signaling,Leukocyte Extravasation Signaling
hsa-miR-141-3p	miR-141-3p (and other miRNAs w/seed AACACUG)	-1,749	TargetScan Human	Moderate (predicted)	ENSDARG00000012196	FER	1,48E-03	-1,522	Epithelial Adherens Junction Signaling,Germ Cell-Sertoli Cell Junction Signaling,Leukocyte Extravasation Signaling
hsa-miR-30a-3p	miR-30a-3p (and other miRNAs w/seed UUUCAGU)	1,843	TargetScan Human	Moderate (predicted)	ENSDARG00000012196	FER	1,48E-03	-1,522	Epithelial Adherens Junction Signaling,Germ Cell-Sertoli Cell Junction Signaling,Leukocyte Extravasation Signaling
hsa-miR-150-5p	miR-150-5p (and other miRNAs w/seed CUCCCAA)	2,308	TargetScan Human	Moderate (predicted)	ENSDARG00000012816	C3orf58	3,47E-03	-1,722
hsa-miR-135a-5p	miR-135a-5p (and other miRNAs w/seed AUGGCUU)	2,245	TargetScan Human	Moderate (predicted)	ENSDARG00000012914	ARHGEF4	6,04E-03	-1,877	Actin Cytoskeleton Signaling,Breast Cancer Regulation by Stathmin1,Molecular Mechanisms of Cancer,Phospholipase C Signaling,Reelin Signaling in Neurons,RhoGDI Signaling,Signaling by Rho Family GTPases,Thrombin Signaling
hsa-miR-135a-5p	miR-135a-5p (and other miRNAs w/seed AUGGCUU)	2,245	TargetScan Human	Moderate (predicted)	ENSDARG00000012949	SCML2	1,02E-11	1,645
hsa-miR-21-5p	miR-21-5p (and other miRNAs w/seed AGCUUAU)	2,685	TargetScan Human	High (predicted)	ENSDARG00000012949	SCML2	1,02E-11	1,645
hsa-miR-27a-3p	miR-27a-3p (and other miRNAs w/seed UCACAGU)	-1,645	TargetScan Human	Moderate (predicted)	ENSDARG00000013076	COMMD3-BMI1	7,00E-04	-1,798
hsa-miR-1-3p	miR-1-3p (and other miRNAs w/seed GGAAUGU)	3,149	TargetScan Human	Moderate (predicted)	ENSDARG00000013117	MFSD14A	6,98E-05	-1,633
hsa-miR-141-3p	miR-141-3p (and other miRNAs w/seed AACACUG)	-1,749	TargetScan Human	Moderate (predicted)	ENSDARG00000013117	MFSD14A	6,98E-05	-1,633
hsa-miR-135a-5p	miR-135a-5p (and other miRNAs w/seed AUGGCUU)	2,245	TargetScan Human	High (predicted)	ENSDARG00000013144	ATP1B1	9,75E-19	1,565
hsa-miR-181b-5p	miR-181a-5p (and other miRNAs w/seed ACAUUCA)	-2,184	TargetScan Human	Moderate (predicted)	ENSDARG00000013144	ATP1B1	9,75E-19	1,565
hsa-miR-205-5p	miR-205-5p (and other miRNAs w/seed CCUUCAU)	-3,555	TargetScan Human	Moderate (predicted)	ENSDARG00000013222	SLC35A3	3,57E-04	-1,535
hsa-miR-1-3p	miR-1-3p (and other miRNAs w/seed GGAAUGU)	3,149	TargetScan Human	Moderate (predicted)	ENSDARG00000013245	WBP1L	3,04E-03	-1,626
hsa-miR-27a-3p	miR-27a-3p (and other miRNAs w/seed UCACAGU)	-1,645	TargetScan Human	Moderate (predicted)	ENSDARG00000013245	WBP1L	3,04E-03	-1,626
hsa-let-7g-5p	let-7a-5p (and other miRNAs w/seed GAGGUAG)	2,337	TargetScan Human	Moderate (predicted)	ENSDARG00000013302	GPX8	4,14E-14	-2,089	Glutathione Redox Reactions I
hsa-miR-181b-5p	miR-181a-5p (and other miRNAs w/seed ACAUUCA)	-2,184	TargetScan Human	Moderate (predicted)	ENSDARG00000013302	GPX8	4,14E-14	-2,089	Glutathione Redox Reactions I
hsa-miR-205-5p	miR-205-5p (and other miRNAs w/seed CCUUCAU)	-3,555	TargetScan Human	High (predicted)	ENSDARG00000013302	GPX8	4,14E-14	-2,089	Glutathione Redox Reactions I
hsa-miR-135a-5p	miR-135a-5p (and other miRNAs w/seed AUGGCUU)	2,245	TargetScan Human	Moderate (predicted)	ENSDARG00000013492	ZBTB34	3,39E-05	-2,216
hsa-miR-141-3p	miR-141-3p (and other miRNAs w/seed AACACUG)	-1,749	TargetScan Human	Moderate (predicted)	ENSDARG00000013492	ZBTB34	3,39E-05	-2,216
hsa-miR-27a-3p	miR-27a-3p (and other miRNAs w/seed UCACAGU)	-1,645	TargetScan Human	High (predicted)	ENSDARG00000013492	ZBTB34	3,39E-05	-2,216
hsa-let-7g-5p	let-7a-5p (and other miRNAs w/seed GAGGUAG)	2,337	miRecords	Experimentally Observed	ENSDARG00000013670	HYOU1	5,13E-14	-1,720
hsa-miR-1-3p	miR-1-3p (and other miRNAs w/seed GGAAUGU)	3,149	TarBase,TargetScan Human,miRecords	Experimentally Observed,Moderate (predicted)	ENSDARG00000013704	CERS2	7,53E-03	-1,698
hsa-miR-27a-3p	miR-27a-3p (and other miRNAs w/seed UCACAGU)	-1,645	TargetScan Human	Moderate (predicted)	ENSDARG00000013705	CCM2	1,31E-08	-1,616
hsa-let-7g-5p	let-7a-5p (and other miRNAs w/seed GAGGUAG)	2,337	TargetScan Human	Moderate (predicted)	ENSDARG00000013881	PI4K2B	1,84E-08	-1,711	3-phosphoinositide Biosynthesis,D-myo-inositol (1,4,5)-Trisphosphate Biosynthesis,Superpathway of Inositol Phosphate Compounds
hsa-miR-181b-5p	miR-181a-5p (and other miRNAs w/seed ACAUUCA)	-2,184	TargetScan Human	Moderate (predicted)	ENSDARG00000013881	PI4K2B	1,84E-08	-1,711	3-phosphoinositide Biosynthesis,D-myo-inositol (1,4,5)-Trisphosphate Biosynthesis,Superpathway of Inositol Phosphate Compounds
hsa-miR-27a-3p	miR-27a-3p (and other miRNAs w/seed UCACAGU)	-1,645	TargetScan Human	Moderate (predicted)	ENSDARG00000013892	SORL1	6,37E-05	-1,702
hsa-let-7g-5p	let-7a-5p (and other miRNAs w/seed GAGGUAG)	2,337	TargetScan Human	Moderate (predicted)	ENSDARG00000014161	ERCC4	1,20E-04	-2,076	Nucleotide Excision Repair Pathway
hsa-miR-181b-5p	miR-181a-5p (and other miRNAs w/seed ACAUUCA)	-2,184	TargetScan Human	Moderate (predicted)	ENSDARG00000014430	RABGEF1	4,31E-05	-1,535	Role of MAPK Signaling in the Pathogenesis of Influenza
hsa-miR-1-3p	miR-1-3p (and other miRNAs w/seed GGAAUGU)	3,149	TargetScan Human	Moderate (predicted)	ENSDARG00000014439	DGKZ	4,67E-04	-1,725	mTOR Signaling,RhoGDI Signaling
hsa-let-7g-5p	let-7a-5p (and other miRNAs w/seed GAGGUAG)	2,337	TargetScan Human	Moderate (predicted)	ENSDARG00000014474	YIPF1	1,42E-04	-1,864
hsa-miR-27a-3p	miR-27a-3p (and other miRNAs w/seed UCACAGU)	-1,645	TargetScan Human	Moderate (predicted)	ENSDARG00000014532	AIDA	1,62E-02	-1,556
hsa-miR-181b-5p	miR-181a-5p (and other miRNAs w/seed ACAUUCA)	-2,184	TargetScan Human	Moderate (predicted)	ENSDARG00000014554	PPP1R3C	5,21E-06	1,501	Breast Cancer Regulation by Stathmin1,Cardiac β-adrenergic Signaling,CDK5 Signaling,Dopamine Receptor Signaling,Dopamine-DARPP32 Feedback in cAMP Signaling,ERK/MAPK Signaling,HIPPO signaling,Insulin Receptor Signaling,Production of Nitric Oxide and Reactive Oxygen Species in Macrophages,Protein Kinase A Signaling,Synaptic Long Term Potentiation
hsa-let-7g-5p	let-7a-5p (and other miRNAs w/seed GAGGUAG)	2,337	TargetScan Human	Moderate (predicted)	ENSDARG00000014599	SLC5A6	1,52E-02	-1,708
hsa-miR-135a-5p	miR-135a-5p (and other miRNAs w/seed AUGGCUU)	2,245	TargetScan Human	High (predicted)	ENSDARG00000014657	CASP1	7,55E-03	-1,515	Amyotrophic Lateral Sclerosis Signaling,Endothelin-1 Signaling,Huntington's Disease Signaling,Inflammasome pathway,Neuroinflammation Signaling Pathway,Osteoarthritis Pathway,Role of Pattern Recognition Receptors in Recognition of Bacteria and Viruses,Sphingosine-1-phosphate Signaling,TREM1 Signaling
hsa-let-7g-5p	let-7a-5p (and other miRNAs w/seed GAGGUAG)	2,337	TargetScan Human	High (predicted)	ENSDARG00000014680	ZNF710	1,56E-09	-2,025
hsa-miR-1-3p	miR-1-3p (and other miRNAs w/seed GGAAUGU)	3,149	TargetScan Human	Moderate (predicted)	ENSDARG00000014994	TBP	3,49E-13	-1,773	Androgen Signaling,Assembly of RNA Polymerase I Complex,Assembly of RNA Polymerase II Complex,Assembly of RNA Polymerase III Complex,CREB Signaling in Neurons,Estrogen Receptor Signaling,Glucocorticoid Receptor Signaling,Huntington's Disease Signaling,NF-κB Activation by Viruses,Thrombin Signaling
hsa-miR-30a-3p	miR-30a-3p (and other miRNAs w/seed UUUCAGU)	1,843	TargetScan Human	Moderate (predicted)	ENSDARG00000015006	DNM1L	1,04E-09	-2,095	Clathrin-mediated Endocytosis Signaling,Huntington's Disease Signaling,Remodeling of Epithelial Adherens Junctions
hsa-miR-27a-3p	miR-27a-3p (and other miRNAs w/seed UCACAGU)	-1,645	TargetScan Human	High (predicted)	ENSDARG00000015176	ROR1	3,46E-02	-1,736	Wnt/Ca+ pathway
hsa-miR-30a-3p	miR-30a-3p (and other miRNAs w/seed UUUCAGU)	1,843	TargetScan Human	Moderate (predicted)	ENSDARG00000015176	ROR1	3,46E-02	-1,736	Wnt/Ca+ pathway
hsa-miR-141-3p	miR-141-3p (and other miRNAs w/seed AACACUG)	-1,749	TargetScan Human	Moderate (predicted)	ENSDARG00000015252	ST3GAL3	3,52E-04	-2,720
hsa-miR-204-5p	miR-204-5p (and other miRNAs w/seed UCCCUUU)	1,966	TargetScan Human	Moderate (predicted)	ENSDARG00000015252	ST3GAL3	3,52E-04	-2,720
hsa-miR-21-5p	miR-21-5p (and other miRNAs w/seed AGCUUAU)	2,685	TargetScan Human	Moderate (predicted)	ENSDARG00000015290	SACM1L	1,17E-02	-1,826	3-phosphoinositide Biosynthesis,3-phosphoinositide Degradation,D-myo-inositol (1,4,5,6)-Tetrakisphosphate Biosynthesis,D-myo-inositol (3,4,5,6)-tetrakisphosphate Biosynthesis,D-myo-inositol-5-phosphate Metabolism,Superpathway of Inositol Phosphate Compounds
hsa-miR-181b-5p	miR-181a-5p (and other miRNAs w/seed ACAUUCA)	-2,184	TargetScan Human	Moderate (predicted)	ENSDARG00000015554	ZIC2	5,15E-11	1,538	Sirtuin Signaling Pathway
hsa-miR-141-3p	miR-141-3p (and other miRNAs w/seed AACACUG)	-1,749	TargetScan Human	Moderate (predicted)	ENSDARG00000015649	RAP2C	3,59E-10	-1,593
hsa-miR-204-5p	miR-204-5p (and other miRNAs w/seed UCCCUUU)	1,966	TargetScan Human	Moderate (predicted)	ENSDARG00000015649	RAP2C	3,59E-10	-1,593
hsa-miR-204-5p	miR-204-5p (and other miRNAs w/seed UCCCUUU)	1,966	TargetScan Human	Moderate (predicted)	ENSDARG00000015662	PLA2G12B	3,23E-04	1,839	Antioxidant Action of Vitamin C,Atherosclerosis Signaling,CCR3 Signaling in Eosinophils,Eicosanoid Signaling,Endothelin-1 Signaling,ERK/MAPK Signaling,Fc Epsilon RI Signaling,MIF Regulation of Innate Immunity,MIF-mediated Glucocorticoid Regulation,Neuroinflammation Signaling Pathway,p38 MAPK Signaling,Phospholipase C Signaling,Phospholipases,Role of MAPK Signaling in the Pathogenesis of Influenza…
hsa-miR-1-3p	miR-1-3p (and other miRNAs w/seed GGAAUGU)	3,149	TargetScan Human	Moderate (predicted)	ENSDARG00000015807	RAB22A	1,13E-02	-1,568	AMPK Signaling
hsa-miR-200a-5p	miR-200a-5p (and other miRNAs w/seed AUCUUAC)	2,288	TargetScan Human	Moderate (predicted)	ENSDARG00000015807	RAB22A	1,13E-02	-1,568	AMPK Signaling
hsa-miR-204-5p	miR-204-5p (and other miRNAs w/seed UCCCUUU)	1,966	TargetScan Human	High (predicted)	ENSDARG00000015807	RAB22A	1,13E-02	-1,568	AMPK Signaling
hsa-miR-21-5p	miR-21-5p (and other miRNAs w/seed AGCUUAU)	2,685	TargetScan Human	High (predicted)	ENSDARG00000015807	RAB22A	1,13E-02	-1,568	AMPK Signaling
hsa-let-7g-5p	let-7a-5p (and other miRNAs w/seed GAGGUAG)	2,337	TargetScan Human	High (predicted)	ENSDARG00000015917	RNFT1	1,02E-03	-1,636
hsa-miR-21-5p	miR-21-5p (and other miRNAs w/seed AGCUUAU)	2,685	TargetScan Human	High (predicted)	ENSDARG00000015917	RNFT1	1,02E-03	-1,636
hsa-miR-27a-3p	miR-27a-3p (and other miRNAs w/seed UCACAGU)	-1,645	TargetScan Human	Moderate (predicted)	ENSDARG00000015917	RNFT1	1,02E-03	-1,636
hsa-miR-181b-5p	miR-181a-5p (and other miRNAs w/seed ACAUUCA)	-2,184	TargetScan Human	Moderate (predicted)	ENSDARG00000015970	PHIP	5,60E-03	1,634
hsa-miR-1-3p	miR-1-3p (and other miRNAs w/seed GGAAUGU)	3,149	TargetScan Human	Moderate (predicted)	ENSDARG00000016163	USP33	9,46E-13	-2,296	Protein Ubiquitination Pathway
hsa-miR-135a-5p	miR-135a-5p (and other miRNAs w/seed AUGGCUU)	2,245	TargetScan Human	High (predicted)	ENSDARG00000016255	CHMP4B	2,30E-07	-1,848	Mechanisms of Viral Exit from Host Cells
hsa-let-7g-5p	let-7a-5p (and other miRNAs w/seed GAGGUAG)	2,337	TargetScan Human	Moderate (predicted)	ENSDARG00000016396	FAM219A	3,57E-04	-2,364
hsa-let-7g-5p	let-7a-5p (and other miRNAs w/seed GAGGUAG)	2,337	TargetScan Human	High (predicted)	ENSDARG00000016474	GALC	2,18E-02	-1,524
hsa-miR-27a-3p	miR-27a-3p (and other miRNAs w/seed UCACAGU)	-1,645	TargetScan Human	Moderate (predicted)	ENSDARG00000016528	WDCP	1,65E-03	-2,056
hsa-miR-27a-3p	miR-27a-3p (and other miRNAs w/seed UCACAGU)	-1,645	TargetScan Human	Moderate (predicted)	ENSDARG00000016532	SUCO	5,25E-06	-1,575
hsa-miR-135a-5p	miR-135a-5p (and other miRNAs w/seed AUGGCUU)	2,245	TargetScan Human	Moderate (predicted)	ENSDARG00000016769	SGTB	2,62E-02	-1,598
hsa-miR-1-3p	miR-1-3p (and other miRNAs w/seed GGAAUGU)	3,149	TargetScan Human	Moderate (predicted)	ENSDARG00000016866	FAM102A	1,07E-06	-2,130
hsa-let-7g-5p	let-7a-5p (and other miRNAs w/seed GAGGUAG)	2,337	TarBase	Experimentally Observed	ENSDARG00000016875	GYS1	7,39E-05	-2,025	AMPK Signaling,Glycogen Biosynthesis II (from UDP-D-Glucose),Gαq Signaling,Insulin Receptor Signaling,PI3K/AKT Signaling,Protein Kinase A Signaling,α-Adrenergic Signaling
hsa-miR-135a-5p	miR-135a-5p (and other miRNAs w/seed AUGGCUU)	2,245	TargetScan Human	Moderate (predicted)	ENSDARG00000017312	LMBRD2	4,42E-02	-1,766
hsa-let-7g-5p	let-7a-5p (and other miRNAs w/seed GAGGUAG)	2,337	TargetScan Human	Moderate (predicted)	ENSDARG00000017337	C6orf120	1,04E-04	-1,785
hsa-miR-135a-5p	miR-135a-5p (and other miRNAs w/seed AUGGCUU)	2,245	TargetScan Human	High (predicted)	ENSDARG00000017337	C6orf120	1,04E-04	-1,785
hsa-miR-141-3p	miR-141-3p (and other miRNAs w/seed AACACUG)	-1,749	TargetScan Human	Moderate (predicted)	ENSDARG00000017337	C6orf120	1,04E-04	-1,785
hsa-miR-27a-3p	miR-27a-3p (and other miRNAs w/seed UCACAGU)	-1,645	TargetScan Human	High (predicted)	ENSDARG00000017337	C6orf120	1,04E-04	-1,785
hsa-miR-141-3p	miR-141-3p (and other miRNAs w/seed AACACUG)	-1,749	TargetScan Human	High (predicted)	ENSDARG00000017595	CCDC6	6,07E-08	-1,881
hsa-miR-204-5p	miR-204-5p (and other miRNAs w/seed UCCCUUU)	1,966	TargetScan Human	Moderate (predicted)	ENSDARG00000017595	CCDC6	6,07E-08	-1,881
hsa-miR-135a-5p	miR-135a-5p (and other miRNAs w/seed AUGGCUU)	2,245	TargetScan Human	High (predicted)	ENSDARG00000017602	CCNG2	2,22E-07	1,631
hsa-miR-200a-5p	miR-200a-5p (and other miRNAs w/seed AUCUUAC)	2,288	TargetScan Human	Moderate (predicted)	ENSDARG00000017602	CCNG2	2,22E-07	1,631
hsa-let-7g-5p	let-7a-5p (and other miRNAs w/seed GAGGUAG)	2,337	TargetScan Human	Moderate (predicted)	ENSDARG00000018010	CRTAP	1,74E-02	1,582
hsa-miR-1-3p	miR-1-3p (and other miRNAs w/seed GGAAUGU)	3,149	TargetScan Human	Moderate (predicted)	ENSDARG00000018010	CRTAP	1,74E-02	1,582
hsa-miR-30a-3p	miR-30a-3p (and other miRNAs w/seed UUUCAGU)	1,843	TargetScan Human	Moderate (predicted)	ENSDARG00000018411	MKNK1	1,09E-05	-2,569	Axonal Guidance Signaling,ERK/MAPK Signaling,p38 MAPK Signaling,Regulation of eIF4 and p70S6K Signaling
hsa-let-7g-5p	let-7a-5p (and other miRNAs w/seed GAGGUAG)	2,337	TarBase	Experimentally Observed	ENSDARG00000018650	GTPBP3	6,48E-06	-1,803
hsa-miR-181b-5p	miR-181a-5p (and other miRNAs w/seed ACAUUCA)	-2,184	TargetScan Human	Moderate (predicted)	ENSDARG00000018650	GTPBP3	6,48E-06	-1,803
hsa-miR-135a-5p	miR-135a-5p (and other miRNAs w/seed AUGGCUU)	2,245	TargetScan Human	Moderate (predicted)	ENSDARG00000019205	FAM120C	1,17E-04	-1,600
hsa-miR-150-5p	miR-150-5p (and other miRNAs w/seed CUCCCAA)	2,308	TargetScan Human	Moderate (predicted)	ENSDARG00000019260	RDH16	5,75E-13	3,252	RAR Activation,Retinoate Biosynthesis I
hsa-let-7g-5p	let-7a-5p (and other miRNAs w/seed GAGGUAG)	2,337	TargetScan Human	Moderate (predicted)	ENSDARG00000019265	ZBTB39	1,31E-04	-1,765
hsa-let-7g-5p	let-7a-5p (and other miRNAs w/seed GAGGUAG)	2,337	TargetScan Human	Moderate (predicted)	ENSDARG00000019702	ALDOC	1,35E-06	-2,376	Gluconeogenesis I,Glycolysis I,Sucrose Degradation V (Mammalian)
hsa-miR-150-5p	miR-150-5p (and other miRNAs w/seed CUCCCAA)	2,308	TargetScan Human	High (predicted)	ENSDARG00000019732	MTCH2	1,74E-05	-1,630
hsa-let-7g-5p	let-7a-5p (and other miRNAs w/seed GAGGUAG)	2,337	miRecords	Experimentally Observed	ENSDARG00000019742	TLR4	2,02E-02	-2,104	Altered T Cell and B Cell Signaling in Rheumatoid Arthritis,Colorectal Cancer Metastasis Signaling,Communication between Innate and Adaptive Immune Cells,Crosstalk between Dendritic Cells and Natural Killer Cells,Dendritic Cell Maturation,Hepatic Cholestasis,Hepatic Fibrosis / Hepatic Stellate Cell Activation,HMGB1 Signaling,IL-12 Signaling and Production in Macrophages,Inflammasome pathway,iNOS …
hsa-miR-1-3p	miR-1-3p (and other miRNAs w/seed GGAAUGU)	3,149	TargetScan Human	Moderate (predicted)	ENSDARG00000019815	FN1	1,62E-04	-1,596	Actin Cytoskeleton Signaling,Acute Phase Response Signaling,Agranulocyte Adhesion and Diapedesis,Hepatic Fibrosis / Hepatic Stellate Cell Activation,ILK Signaling,Osteoarthritis Pathway,Phagosome Formation,Role of Macrophages, Fibroblasts and Endothelial Cells in Rheumatoid Arthritis
hsa-miR-181b-5p	miR-181a-5p (and other miRNAs w/seed ACAUUCA)	-2,184	TargetScan Human	Moderate (predicted)	ENSDARG00000020123	COQ8A	3,81E-09	-1,540	p53 Signaling
hsa-let-7g-5p	let-7a-5p (and other miRNAs w/seed GAGGUAG)	2,337	TargetScan Human	High (predicted)	ENSDARG00000020241	ICMT	4,15E-02	-1,518	Aldosterone Signaling in Epithelial Cells
hsa-miR-150-5p	miR-150-5p (and other miRNAs w/seed CUCCCAA)	2,308	TargetScan Human	Moderate (predicted)	ENSDARG00000020241	ICMT	4,15E-02	-1,518	Aldosterone Signaling in Epithelial Cells
hsa-miR-1-3p	miR-1-3p (and other miRNAs w/seed GGAAUGU)	3,149	TargetScan Human	Moderate (predicted)	ENSDARG00000020364	FBP1	4,16E-14	1,585	FXR/RXR Activation,Gluconeogenesis I,Glycolysis I
hsa-miR-150-5p	miR-150-5p (and other miRNAs w/seed CUCCCAA)	2,308	TargetScan Human	Moderate (predicted)	ENSDARG00000020596	MIGA1	1,17E-05	1,517
hsa-let-7g-5p	let-7a-5p (and other miRNAs w/seed GAGGUAG)	2,337	TargetScan Human	High (predicted)	ENSDARG00000020711	RRM2	4,59E-04	1,707	Pyrimidine Deoxyribonucleotides De Novo Biosynthesis I
hsa-miR-181b-5p	miR-181a-5p (and other miRNAs w/seed ACAUUCA)	-2,184	TargetScan Human	Moderate (predicted)	ENSDARG00000020749	CAPRIN2	1,64E-07	-1,632
hsa-let-7g-5p	let-7a-5p (and other miRNAs w/seed GAGGUAG)	2,337	TargetScan Human	Moderate (predicted)	ENSDARG00000020984	SLC16A10	1,50E-18	2,488	Sperm Motility
hsa-miR-21-5p	miR-21-5p (and other miRNAs w/seed AGCUUAU)	2,685	TargetScan Human,miRecords	Experimentally Observed,Moderate (predicted)	ENSDARG00000020984	SLC16A10	1,50E-18	2,488	Sperm Motility
hsa-miR-27a-3p	miR-27a-3p (and other miRNAs w/seed UCACAGU)	-1,645	TargetScan Human	High (predicted)	ENSDARG00000020984	SLC16A10	1,50E-18	2,488	Sperm Motility
hsa-miR-27a-3p	miR-27a-3p (and other miRNAs w/seed UCACAGU)	-1,645	TargetScan Human	High (predicted)	ENSDARG00000021288	MIER3	6,83E-04	-1,650
hsa-let-7g-5p	let-7a-5p (and other miRNAs w/seed GAGGUAG)	2,337	TargetScan Human	Moderate (predicted)	ENSDARG00000021346	PDHB	6,03E-15	1,607	Acetyl-CoA Biosynthesis I (Pyruvate Dehydrogenase Complex)
hsa-miR-27a-3p	miR-27a-3p (and other miRNAs w/seed UCACAGU)	-1,645	TargetScan Human	Moderate (predicted)	ENSDARG00000021564	VDAC3	3,00E-02	-1,819	Mitochondrial Dysfunction,Sirtuin Signaling Pathway
hsa-let-7g-5p	let-7a-5p (and other miRNAs w/seed GAGGUAG)	2,337	TargetScan Human	Moderate (predicted)	ENSDARG00000022466	CLCN5	3,45E-07	-1,792
hsa-miR-30a-3p	miR-30a-3p (and other miRNAs w/seed UUUCAGU)	1,843	TarBase,miRecords	Experimentally Observed	ENSDARG00000023062	CYR61	3,44E-02	1,750	IGF-1 Signaling,Role of Tissue Factor in Cancer
hsa-miR-135a-5p	miR-135a-5p (and other miRNAs w/seed AUGGCUU)	2,245	TargetScan Human	Moderate (predicted)	ENSDARG00000023188	LCP1	2,16E-15	1,543
hsa-miR-205-5p	miR-205-5p (and other miRNAs w/seed CCUUCAU)	-3,555	TargetScan Human	Moderate (predicted)	ENSDARG00000023396	ATG5	2,23E-05	-1,735	Adipogenesis pathway,autophagy,Sirtuin Signaling Pathway
hsa-miR-181b-5p	miR-181a-5p (and other miRNAs w/seed ACAUUCA)	-2,184	TargetScan Human	Moderate (predicted)	ENSDARG00000023495	IFT74	2,12E-05	1,528
hsa-miR-27a-3p	miR-27a-3p (and other miRNAs w/seed UCACAGU)	-1,645	TargetScan Human	Moderate (predicted)	ENSDARG00000023999	HEATR5A	2,29E-11	-1,811
hsa-miR-141-3p	miR-141-3p (and other miRNAs w/seed AACACUG)	-1,749	TargetScan Human	Moderate (predicted)	ENSDARG00000024874	DOCK4	5,45E-07	-2,102
hsa-let-7g-5p	let-7a-5p (and other miRNAs w/seed GAGGUAG)	2,337	TargetScan Human	Moderate (predicted)	ENSDARG00000025404	UBE2G2	7,13E-04	-1,671	Hypoxia Signaling in the Cardiovascular System,Protein Ubiquitination Pathway
hsa-miR-1-3p	miR-1-3p (and other miRNAs w/seed GGAAUGU)	3,149	TarBase,TargetScan Human,miRecords	Experimentally Observed,Moderate (predicted)	ENSDARG00000025500	MTX1	1,06E-03	-1,729
hsa-miR-181b-5p	miR-181a-5p (and other miRNAs w/seed ACAUUCA)	-2,184	TargetScan Human	Moderate (predicted)	ENSDARG00000025576	MKLN1	1,52E-05	-1,963
hsa-miR-21-5p	miR-21-5p (and other miRNAs w/seed AGCUUAU)	2,685	TargetScan Human	Moderate (predicted)	ENSDARG00000025920	TIAM1	1,00E-04	1,602	Actin Cytoskeleton Signaling,Rac Signaling,Tight Junction Signaling
hsa-let-7g-5p	let-7a-5p (and other miRNAs w/seed GAGGUAG)	2,337	TargetScan Human	Moderate (predicted)	ENSDARG00000026048	TSC1	7,58E-11	-1,811	14-3-3-mediated Signaling,AMPK Signaling,Glioblastoma Multiforme Signaling,HER-2 Signaling in Breast Cancer,Insulin Receptor Signaling,mTOR Signaling,PI3K/AKT Signaling
hsa-miR-141-3p	miR-141-3p (and other miRNAs w/seed AACACUG)	-1,749	TargetScan Human	Moderate (predicted)	ENSDARG00000026048	TSC1	7,58E-11	-1,811	14-3-3-mediated Signaling,AMPK Signaling,Glioblastoma Multiforme Signaling,HER-2 Signaling in Breast Cancer,Insulin Receptor Signaling,mTOR Signaling,PI3K/AKT Signaling
hsa-miR-27a-3p	miR-27a-3p (and other miRNAs w/seed UCACAGU)	-1,645	TargetScan Human	Moderate (predicted)	ENSDARG00000026048	TSC1	7,58E-11	-1,811	14-3-3-mediated Signaling,AMPK Signaling,Glioblastoma Multiforme Signaling,HER-2 Signaling in Breast Cancer,Insulin Receptor Signaling,mTOR Signaling,PI3K/AKT Signaling
hsa-miR-27a-3p	miR-27a-3p (and other miRNAs w/seed UCACAGU)	-1,645	TargetScan Human	Moderate (predicted)	ENSDARG00000026482	ARHGAP12	1,98E-02	-1,521	Leukocyte Extravasation Signaling,RhoA Signaling,RhoGDI Signaling
hsa-miR-141-3p	miR-141-3p (and other miRNAs w/seed AACACUG)	-1,749	TargetScan Human	High (predicted)	ENSDARG00000026519	RALGPS2	7,94E-07	-1,823
hsa-miR-21-5p	miR-21-5p (and other miRNAs w/seed AGCUUAU)	2,685	TargetScan Human	Moderate (predicted)	ENSDARG00000026519	RALGPS2	7,94E-07	-1,823
hsa-miR-21-5p	miR-21-5p (and other miRNAs w/seed AGCUUAU)	2,685	TargetScan Human	Moderate (predicted)	ENSDARG00000026726	ANXA1	1,48E-28	2,023	Glucocorticoid Receptor Signaling,Pyrimidine Ribonucleotides De Novo Biosynthesis,Pyrimidine Ribonucleotides Interconversion
hsa-miR-30a-3p	miR-30a-3p (and other miRNAs w/seed UUUCAGU)	1,843	TargetScan Human	Moderate (predicted)	ENSDARG00000026726	ANXA1	1,48E-28	2,023	Glucocorticoid Receptor Signaling,Pyrimidine Ribonucleotides De Novo Biosynthesis,Pyrimidine Ribonucleotides Interconversion
hsa-miR-135a-5p	miR-135a-5p (and other miRNAs w/seed AUGGCUU)	2,245	TargetScan Human	Moderate (predicted)	ENSDARG00000026834	CDR2L	1,59E-04	-1,641
hsa-miR-141-3p	miR-141-3p (and other miRNAs w/seed AACACUG)	-1,749	TargetScan Human	Moderate (predicted)	ENSDARG00000026862	AKTIP	6,20E-10	-1,595
hsa-let-7g-5p	let-7a-5p (and other miRNAs w/seed GAGGUAG)	2,337	TargetScan Human	High (predicted)	ENSDARG00000027046	SCYL3	2,12E-12	-2,060
hsa-miR-135a-5p	miR-135a-5p (and other miRNAs w/seed AUGGCUU)	2,245	TargetScan Human	Moderate (predicted)	ENSDARG00000027046	SCYL3	2,12E-12	-2,060
hsa-miR-1-3p	miR-1-3p (and other miRNAs w/seed GGAAUGU)	3,149	TargetScan Human	Moderate (predicted)	ENSDARG00000027082	HMBOX1	1,99E-05	-1,564
hsa-miR-135a-5p	miR-135a-5p (and other miRNAs w/seed AUGGCUU)	2,245	TargetScan Human	Moderate (predicted)	ENSDARG00000027082	HMBOX1	1,99E-05	-1,564
hsa-miR-27a-3p	miR-27a-3p (and other miRNAs w/seed UCACAGU)	-1,645	TargetScan Human	Moderate (predicted)	ENSDARG00000027082	HMBOX1	1,99E-05	-1,564
hsa-let-7g-5p	let-7a-5p (and other miRNAs w/seed GAGGUAG)	2,337	TargetScan Human	Moderate (predicted)	ENSDARG00000027495	ELOVL4	1,76E-09	-1,853
hsa-miR-181b-5p	miR-181a-5p (and other miRNAs w/seed ACAUUCA)	-2,184	TargetScan Human	High (predicted)	ENSDARG00000027813	NUS1	7,64E-06	-1,682
hsa-miR-27a-3p	miR-27a-3p (and other miRNAs w/seed UCACAGU)	-1,645	TargetScan Human	Moderate (predicted)	ENSDARG00000027813	NUS1	7,64E-06	-1,682
hsa-miR-204-5p	miR-204-5p (and other miRNAs w/seed UCCCUUU)	1,966	miRecords	Experimentally Observed	ENSDARG00000028053	BMP1	3,80E-05	-1,982	Axonal Guidance Signaling,Basal Cell Carcinoma Signaling,BMP signaling pathway,Factors Promoting Cardiogenesis in Vertebrates,Human Embryonic Stem Cell Pluripotency,Iron homeostasis signaling pathway,Molecular Mechanisms of Cancer,Role of NANOG in Mammalian Embryonic Stem Cell Pluripotency,Role of Osteoblasts, Osteoclasts and Chondrocytes in Rheumatoid Arthritis
hsa-miR-27a-3p	miR-27a-3p (and other miRNAs w/seed UCACAGU)	-1,645	TargetScan Human	Moderate (predicted)	ENSDARG00000028228	ZBTB18	5,09E-06	-2,381
hsa-miR-21-5p	miR-21-5p (and other miRNAs w/seed AGCUUAU)	2,685	TargetScan Human	Moderate (predicted)	ENSDARG00000028661	CNTFR	3,56E-03	-2,471	CNTF Signaling
hsa-miR-141-3p	miR-141-3p (and other miRNAs w/seed AACACUG)	-1,749	TargetScan Human	High (predicted)	ENSDARG00000028715	MINDY3	1,58E-04	-2,217
hsa-miR-181b-5p	miR-181a-5p (and other miRNAs w/seed ACAUUCA)	-2,184	miRecords	Experimentally Observed	ENSDARG00000028793	NLK	5,41E-06	-3,232	Molecular Mechanisms of Cancer,Role of Macrophages, Fibroblasts and Endothelial Cells in Rheumatoid Arthritis,Wnt/β-catenin Signaling
hsa-miR-150-5p	miR-150-5p (and other miRNAs w/seed CUCCCAA)	2,308	TargetScan Human	High (predicted)	ENSDARG00000029036	RAB32	3,36E-08	-1,637
hsa-miR-27a-3p	miR-27a-3p (and other miRNAs w/seed UCACAGU)	-1,645	TargetScan Human	Moderate (predicted)	ENSDARG00000029112	GEM	4,80E-03	1,962
hsa-let-7g-5p	let-7a-5p (and other miRNAs w/seed GAGGUAG)	2,337	TargetScan Human	Moderate (predicted)	ENSDARG00000029331	ATXN7L3	8,79E-03	-1,842
hsa-let-7g-5p	let-7a-5p (and other miRNAs w/seed GAGGUAG)	2,337	TargetScan Human	Moderate (predicted)	ENSDARG00000029439	ATP2A2	5,78E-05	-2,455	Calcium Signaling,Calcium Transport I,Calcium-induced T Lymphocyte Apoptosis,Cardiac β-adrenergic Signaling,Dopamine-DARPP32 Feedback in cAMP Signaling,Nitric Oxide Signaling in the Cardiovascular System
hsa-miR-181b-5p	miR-181a-5p (and other miRNAs w/seed ACAUUCA)	-2,184	TargetScan Human	Moderate (predicted)	ENSDARG00000029688	HSPA1L	3,61E-03	3,194	Aldosterone Signaling in Epithelial Cells,eNOS Signaling,Glucocorticoid Receptor Signaling,Huntington's Disease Signaling,Protein Ubiquitination Pathway,Unfolded protein response
hsa-let-7g-5p	let-7a-5p (and other miRNAs w/seed GAGGUAG)	2,337	TargetScan Human	Moderate (predicted)	ENSDARG00000029692	RUFY3	3,76E-06	-2,176
hsa-miR-27a-3p	miR-27a-3p (and other miRNAs w/seed UCACAGU)	-1,645	TargetScan Human	Moderate (predicted)	ENSDARG00000029692	RUFY3	3,76E-06	-2,176
hsa-miR-135a-5p	miR-135a-5p (and other miRNAs w/seed AUGGCUU)	2,245	TargetScan Human	Moderate (predicted)	ENSDARG00000030106	STMN4	8,18E-04	-1,640
hsa-miR-205-5p	miR-205-5p (and other miRNAs w/seed CCUUCAU)	-3,555	TargetScan Human	Moderate (predicted)	ENSDARG00000030106	STMN4	8,18E-04	-1,640
hsa-miR-1-3p	miR-1-3p (and other miRNAs w/seed GGAAUGU)	3,149	TargetScan Human	High (predicted)	ENSDARG00000030905	CITED2	3,59E-04	-1,526	PPAR Signaling,RAR Activation,Xenobiotic Metabolism Signaling
hsa-miR-1-3p	miR-1-3p (and other miRNAs w/seed GGAAUGU)	3,149	TarBase,TargetScan Human,miRecords	Experimentally Observed,High (predicted)	ENSDARG00000031817	TRIM2	1,85E-03	1,525
hsa-miR-181b-5p	miR-181a-5p (and other miRNAs w/seed ACAUUCA)	-2,184	TargetScan Human	Moderate (predicted)	ENSDARG00000031817	TRIM2	1,85E-03	1,525
hsa-let-7g-5p	let-7a-5p (and other miRNAs w/seed GAGGUAG)	2,337	TargetScan Human	Moderate (predicted)	ENSDARG00000031819	EIF4EBP2	2,56E-05	-1,512	Regulation of eIF4 and p70S6K Signaling
hsa-miR-21-5p	miR-21-5p (and other miRNAs w/seed AGCUUAU)	2,685	TargetScan Human	Moderate (predicted)	ENSDARG00000031819	EIF4EBP2	2,56E-05	-1,512	Regulation of eIF4 and p70S6K Signaling
hsa-miR-135a-5p	miR-135a-5p (and other miRNAs w/seed AUGGCUU)	2,245	TargetScan Human	Moderate (predicted)	ENSDARG00000031915	HIF1AN	7,01E-07	-1,536	Hypoxia Signaling in the Cardiovascular System
hsa-let-7g-5p	let-7a-5p (and other miRNAs w/seed GAGGUAG)	2,337	TargetScan Human	High (predicted)	ENSDARG00000032039	MXD1	3,23E-02	-1,734	Polyamine Regulation in Colon Cancer,VDR/RXR Activation
hsa-miR-1-3p	miR-1-3p (and other miRNAs w/seed GGAAUGU)	3,149	TargetScan Human	High (predicted)	ENSDARG00000032039	MXD1	3,23E-02	-1,734	Polyamine Regulation in Colon Cancer,VDR/RXR Activation
hsa-miR-27a-3p	miR-27a-3p (and other miRNAs w/seed UCACAGU)	-1,645	TargetScan Human	Moderate (predicted)	ENSDARG00000032116	CNOT7	1,90E-02	-1,869	Cell Cycle Regulation by BTG Family Proteins
hsa-miR-21-5p	miR-21-5p (and other miRNAs w/seed AGCUUAU)	2,685	TargetScan Human	Moderate (predicted)	ENSDARG00000032117	DDX1	1,54E-02	-1,721
hsa-miR-27a-3p	miR-27a-3p (and other miRNAs w/seed UCACAGU)	-1,645	TargetScan Human	Moderate (predicted)	ENSDARG00000032261	RNGTT	2,47E-03	-1,554	3-phosphoinositide Biosynthesis,3-phosphoinositide Degradation,D-myo-inositol (1,4,5,6)-Tetrakisphosphate Biosynthesis,D-myo-inositol (3,4,5,6)-tetrakisphosphate Biosynthesis,D-myo-inositol-5-phosphate Metabolism,Superpathway of Inositol Phosphate Compounds
hsa-let-7g-5p	let-7a-5p (and other miRNAs w/seed GAGGUAG)	2,337	TargetScan Human	Moderate (predicted)	ENSDARG00000032859	FAM84B	4,48E-02	-1,506
hsa-miR-27a-3p	miR-27a-3p (and other miRNAs w/seed UCACAGU)	-1,645	TargetScan Human	High (predicted)	ENSDARG00000032859	FAM84B	4,48E-02	-1,506
hsa-miR-150-5p	miR-150-5p (and other miRNAs w/seed CUCCCAA)	2,308	TargetScan Human	Moderate (predicted)	ENSDARG00000032876	TRIT1	1,12E-05	-1,892
hsa-miR-27a-3p	miR-27a-3p (and other miRNAs w/seed UCACAGU)	-1,645	TargetScan Human	Moderate (predicted)	ENSDARG00000033345	CNTLN	2,80E-05	-2,207
hsa-miR-1-3p	miR-1-3p (and other miRNAs w/seed GGAAUGU)	3,149	TargetScan Human	Moderate (predicted)	ENSDARG00000034117	RARB	1,67E-03	-2,591	Aryl Hydrocarbon Receptor Signaling,Non-Small Cell Lung Cancer Signaling,RAR Activation,Retinoic acid Mediated Apoptosis Signaling,Sirtuin Signaling Pathway,Small Cell Lung Cancer Signaling,Wnt/β-catenin Signaling
hsa-miR-135a-5p	miR-135a-5p (and other miRNAs w/seed AUGGCUU)	2,245	TargetScan Human	Moderate (predicted)	ENSDARG00000034117	RARB	1,67E-03	-2,591	Aryl Hydrocarbon Receptor Signaling,Non-Small Cell Lung Cancer Signaling,RAR Activation,Retinoic acid Mediated Apoptosis Signaling,Sirtuin Signaling Pathway,Small Cell Lung Cancer Signaling,Wnt/β-catenin Signaling
hsa-miR-141-3p	miR-141-3p (and other miRNAs w/seed AACACUG)	-1,749	TargetScan Human	Moderate (predicted)	ENSDARG00000034117	RARB	1,67E-03	-2,591	Aryl Hydrocarbon Receptor Signaling,Non-Small Cell Lung Cancer Signaling,RAR Activation,Retinoic acid Mediated Apoptosis Signaling,Sirtuin Signaling Pathway,Small Cell Lung Cancer Signaling,Wnt/β-catenin Signaling
hsa-miR-204-5p	miR-204-5p (and other miRNAs w/seed UCCCUUU)	1,966	TargetScan Human	Moderate (predicted)	ENSDARG00000034309	COX10	1,56E-03	1,700	Geranylgeranyldiphosphate Biosynthesis,Mitochondrial Dysfunction,Oxidative Phosphorylation,Superpathway of Geranylgeranyldiphosphate Biosynthesis I (via Mevalonate)
hsa-miR-200a-5p	miR-200a-5p (and other miRNAs w/seed AUCUUAC)	2,288	TargetScan Human	Moderate (predicted)	ENSDARG00000034368	HEXB	4,14E-02	1,700	Chondroitin Sulfate Degradation (Metazoa),Dermatan Sulfate Degradation (Metazoa)
hsa-miR-181b-5p	miR-181a-5p (and other miRNAs w/seed ACAUUCA)	-2,184	TargetScan Human	Moderate (predicted)	ENSDARG00000034409	PIK3R3	5,57E-04	-2,836	14-3-3-mediated Signaling,3-phosphoinositide Biosynthesis,Actin Cytoskeleton Signaling,Acute Myeloid Leukemia Signaling,Acute Phase Response Signaling,Adrenomedullin signaling pathway,Aldosterone Signaling in Epithelial Cells,AMPK Signaling,Amyotrophic Lateral Sclerosis Signaling,Angiopoietin Signaling,Antiproliferative Role of Somatostatin Receptor 2,Axonal Guidance Signaling,B Cell Receptor Sig…
hsa-let-7g-5p	let-7a-5p (and other miRNAs w/seed GAGGUAG)	2,337	TargetScan Human	High (predicted)	ENSDARG00000034434	IGF1R	1,65E-07	-2,077	Cardiac Hypertrophy Signaling,EIF2 Signaling,Estrogen-Dependent Breast Cancer Signaling,Glioblastoma Multiforme Signaling,Glioma Signaling,Growth Hormone Signaling,Hepatic Fibrosis / Hepatic Stellate Cell Activation,Huntington's Disease Signaling,IGF-1 Signaling,Myc Mediated Apoptosis Signaling,NF-κB Signaling,PTEN Signaling,RhoA Signaling,Role of NFAT in Cardiac Hypertrophy,STAT3 Pathway,Synapti…
hsa-miR-135a-5p	miR-135a-5p (and other miRNAs w/seed AUGGCUU)	2,245	TargetScan Human	Moderate (predicted)	ENSDARG00000034541	TGFBR2	1,34E-06	-2,967	Antiproliferative Role of TOB in T Cell Signaling,Cardiac Hypertrophy Signaling,Chronic Myeloid Leukemia Signaling,Colorectal Cancer Metastasis Signaling,Epithelial Adherens Junction Signaling,Factors Promoting Cardiogenesis in Vertebrates,Germ Cell-Sertoli Cell Junction Signaling,Glucocorticoid Receptor Signaling,Hepatic Fibrosis / Hepatic Stellate Cell Activation,Human Embryonic Stem Cell Pluri…
hsa-miR-181b-5p	miR-181a-5p (and other miRNAs w/seed ACAUUCA)	-2,184	TargetScan Human	Moderate (predicted)	ENSDARG00000034541	TGFBR2	1,34E-06	-2,967	Antiproliferative Role of TOB in T Cell Signaling,Cardiac Hypertrophy Signaling,Chronic Myeloid Leukemia Signaling,Colorectal Cancer Metastasis Signaling,Epithelial Adherens Junction Signaling,Factors Promoting Cardiogenesis in Vertebrates,Germ Cell-Sertoli Cell Junction Signaling,Glucocorticoid Receptor Signaling,Hepatic Fibrosis / Hepatic Stellate Cell Activation,Human Embryonic Stem Cell Pluri…
hsa-miR-204-5p	miR-204-5p (and other miRNAs w/seed UCCCUUU)	1,966	TargetScan Human	Moderate (predicted)	ENSDARG00000034541	TGFBR2	1,34E-06	-2,967	Antiproliferative Role of TOB in T Cell Signaling,Cardiac Hypertrophy Signaling,Chronic Myeloid Leukemia Signaling,Colorectal Cancer Metastasis Signaling,Epithelial Adherens Junction Signaling,Factors Promoting Cardiogenesis in Vertebrates,Germ Cell-Sertoli Cell Junction Signaling,Glucocorticoid Receptor Signaling,Hepatic Fibrosis / Hepatic Stellate Cell Activation,Human Embryonic Stem Cell Pluri…
hsa-miR-21-5p	miR-21-5p (and other miRNAs w/seed AGCUUAU)	2,685	Ingenuity Expert Findings	Experimentally Observed	ENSDARG00000034541	TGFBR2	1,34E-06	-2,967	Antiproliferative Role of TOB in T Cell Signaling,Cardiac Hypertrophy Signaling,Chronic Myeloid Leukemia Signaling,Colorectal Cancer Metastasis Signaling,Epithelial Adherens Junction Signaling,Factors Promoting Cardiogenesis in Vertebrates,Germ Cell-Sertoli Cell Junction Signaling,Glucocorticoid Receptor Signaling,Hepatic Fibrosis / Hepatic Stellate Cell Activation,Human Embryonic Stem Cell Pluri…
hsa-miR-30a-3p	miR-30a-3p (and other miRNAs w/seed UUUCAGU)	1,843	TargetScan Human	Moderate (predicted)	ENSDARG00000035406	TTC33	1,58E-03	-1,503
hsa-miR-181b-5p	miR-181a-5p (and other miRNAs w/seed ACAUUCA)	-2,184	TargetScan Human	Moderate (predicted)	ENSDARG00000035452	CAMKK1	7,04E-03	-2,110	Calcium Signaling,Dopamine-DARPP32 Feedback in cAMP Signaling
hsa-miR-1-3p	miR-1-3p (and other miRNAs w/seed GGAAUGU)	3,149	TargetScan Human	Moderate (predicted)	ENSDARG00000035468	SLC25A25	1,09E-03	-1,869
hsa-miR-27a-3p	miR-27a-3p (and other miRNAs w/seed UCACAGU)	-1,645	TargetScan Human	Moderate (predicted)	ENSDARG00000035468	SLC25A25	1,09E-03	-1,869
hsa-miR-150-5p	miR-150-5p (and other miRNAs w/seed CUCCCAA)	2,308	TargetScan Human	Moderate (predicted)	ENSDARG00000035471	MEGF9	1,61E-02	-1,876
hsa-miR-27a-3p	miR-27a-3p (and other miRNAs w/seed UCACAGU)	-1,645	TargetScan Human	Moderate (predicted)	ENSDARG00000035471	MEGF9	1,61E-02	-1,876
hsa-miR-1-3p	miR-1-3p (and other miRNAs w/seed GGAAUGU)	3,149	TargetScan Human	Moderate (predicted)	ENSDARG00000035535	RASA1	1,80E-06	-1,545	3-phosphoinositide Biosynthesis,3-phosphoinositide Degradation,Angiopoietin Signaling,Axonal Guidance Signaling,Cdc42 Signaling,D-myo-inositol (1,4,5,6)-Tetrakisphosphate Biosynthesis,D-myo-inositol (3,4,5,6)-tetrakisphosphate Biosynthesis,D-myo-inositol-5-phosphate Metabolism,EGF Signaling,Ephrin Receptor Signaling,G-Protein Coupled Receptor Signaling,GDNF Family Ligand-Receptor Interactions,Gα1…
hsa-miR-200a-5p	miR-200a-5p (and other miRNAs w/seed AUCUUAC)	2,288	TargetScan Human	High (predicted)	ENSDARG00000035565	ATP6V0A2	2,09E-11	-2,223	Iron homeostasis signaling pathway,Phagosome Maturation
hsa-miR-135a-5p	miR-135a-5p (and other miRNAs w/seed AUGGCUU)	2,245	TargetScan Human	Moderate (predicted)	ENSDARG00000035595	FICD	2,21E-02	-1,517	cAMP-mediated signaling,Cardiac β-adrenergic Signaling,G-Protein Coupled Receptor Signaling,Gustation Pathway,Protein Kinase A Signaling,Relaxin Signaling,tRNA Splicing
hsa-miR-181b-5p	miR-181a-5p (and other miRNAs w/seed ACAUUCA)	-2,184	TargetScan Human	Moderate (predicted)	ENSDARG00000035630	YPEL1	1,31E-03	-1,657
hsa-miR-27a-3p	miR-27a-3p (and other miRNAs w/seed UCACAGU)	-1,645	TargetScan Human	High (predicted)	ENSDARG00000035630	YPEL1	1,31E-03	-1,657
hsa-let-7g-5p	let-7a-5p (and other miRNAs w/seed GAGGUAG)	2,337	TargetScan Human	Moderate (predicted)	ENSDARG00000035868	SPIRE1	2,07E-10	-2,245
hsa-miR-27a-3p	miR-27a-3p (and other miRNAs w/seed UCACAGU)	-1,645	TargetScan Human	Moderate (predicted)	ENSDARG00000035870	LAPTM4B	4,33E-03	-1,657
hsa-miR-27a-3p	miR-27a-3p (and other miRNAs w/seed UCACAGU)	-1,645	TargetScan Human	Moderate (predicted)	ENSDARG00000035872	HSD17B12	2,81E-04	-1,774	Estrogen Biosynthesis,Estrogen-Dependent Breast Cancer Signaling
hsa-miR-204-5p	miR-204-5p (and other miRNAs w/seed UCCCUUU)	1,966	TargetScan Human	Moderate (predicted)	ENSDARG00000035873	FJX1	9,03E-05	-2,085
hsa-miR-150-5p	miR-150-5p (and other miRNAs w/seed CUCCCAA)	2,308	TargetScan Human	Moderate (predicted)	ENSDARG00000035905	SLC25A44	8,33E-05	-1,701
hsa-miR-27a-3p	miR-27a-3p (and other miRNAs w/seed UCACAGU)	-1,645	TargetScan Human	High (predicted)	ENSDARG00000035952	CDR2	1,06E-05	-2,057
hsa-miR-141-3p	miR-141-3p (and other miRNAs w/seed AACACUG)	-1,749	TargetScan Human	High (predicted)	ENSDARG00000035985	FAM210A	7,65E-03	-1,754
hsa-miR-141-3p	miR-141-3p (and other miRNAs w/seed AACACUG)	-1,749	TargetScan Human	Moderate (predicted)	ENSDARG00000036061	OGFOD1	1,96E-02	-1,568
hsa-miR-21-5p	miR-21-5p (and other miRNAs w/seed AGCUUAU)	2,685	TargetScan Human	Moderate (predicted)	ENSDARG00000036147	ANO5	3,59E-06	-2,360
hsa-miR-141-3p	miR-141-3p (and other miRNAs w/seed AACACUG)	-1,749	TargetScan Human	Moderate (predicted)	ENSDARG00000036158	NUDCD1	9,67E-05	-1,647
hsa-miR-135a-5p	miR-135a-5p (and other miRNAs w/seed AUGGCUU)	2,245	TargetScan Human	High (predicted)	ENSDARG00000036257	RASAL2	8,81E-07	-1,598
hsa-miR-21-5p	miR-21-5p (and other miRNAs w/seed AGCUUAU)	2,685	TargetScan Human	Moderate (predicted)	ENSDARG00000036257	RASAL2	8,81E-07	-1,598
hsa-miR-27a-3p	miR-27a-3p (and other miRNAs w/seed UCACAGU)	-1,645	TargetScan Human	High (predicted)	ENSDARG00000036257	RASAL2	8,81E-07	-1,598
hsa-miR-30a-3p	miR-30a-3p (and other miRNAs w/seed UUUCAGU)	1,843	TargetScan Human	Moderate (predicted)	ENSDARG00000036442	ATP11C	2,52E-08	-1,997
hsa-miR-200a-5p	miR-200a-5p (and other miRNAs w/seed AUCUUAC)	2,288	TargetScan Human	Moderate (predicted)	ENSDARG00000036571	SEMA3E	4,69E-07	-1,747	Axonal Guidance Signaling
hsa-miR-30a-3p	miR-30a-3p (and other miRNAs w/seed UUUCAGU)	1,843	TargetScan Human	Moderate (predicted)	ENSDARG00000036571	SEMA3E	4,69E-07	-1,747	Axonal Guidance Signaling
hsa-miR-1-3p	miR-1-3p (and other miRNAs w/seed GGAAUGU)	3,149	TargetScan Human	Moderate (predicted)	ENSDARG00000036577	ATP6V0C	1,59E-02	1,571	Iron homeostasis signaling pathway,Phagosome Maturation
hsa-miR-200a-5p	miR-200a-5p (and other miRNAs w/seed AUCUUAC)	2,288	TargetScan Human	Moderate (predicted)	ENSDARG00000036754	HMGN3	1,24E-03	1,556
hsa-let-7g-5p	let-7a-5p (and other miRNAs w/seed GAGGUAG)	2,337	TargetScan Human	Moderate (predicted)	ENSDARG00000036826	ANKRD52	6,38E-06	-1,874
hsa-miR-204-5p	miR-204-5p (and other miRNAs w/seed UCCCUUU)	1,966	TargetScan Human	Moderate (predicted)	ENSDARG00000037101	MTMR7	3,09E-02	-2,156	3-phosphoinositide Biosynthesis,3-phosphoinositide Degradation,D-myo-inositol (1,4,5,6)-Tetrakisphosphate Biosynthesis,D-myo-inositol (3,4,5,6)-tetrakisphosphate Biosynthesis,D-myo-inositol-5-phosphate Metabolism,Superpathway of Inositol Phosphate Compounds
hsa-let-7g-5p	let-7a-5p (and other miRNAs w/seed GAGGUAG)	2,337	TargetScan Human	Moderate (predicted)	ENSDARG00000037122	TENM2	3,19E-02	-1,924
hsa-miR-204-5p	miR-204-5p (and other miRNAs w/seed UCCCUUU)	1,966	TargetScan Human	Moderate (predicted)	ENSDARG00000037478	CDH8	1,24E-02	-2,226	Gα12/13 Signaling,RhoGDI Signaling,Signaling by Rho Family GTPases
hsa-miR-141-3p	miR-141-3p (and other miRNAs w/seed AACACUG)	-1,749	TargetScan Human	Moderate (predicted)	ENSDARG00000037556	ST3GAL5	1,57E-07	-1,801
hsa-miR-150-5p	miR-150-5p (and other miRNAs w/seed CUCCCAA)	2,308	TargetScan Human	Moderate (predicted)	ENSDARG00000037593	PRICKLE2	3,64E-08	-2,017
hsa-miR-150-5p	miR-150-5p (and other miRNAs w/seed CUCCCAA)	2,308	TargetScan Human	High (predicted)	ENSDARG00000038012	FAM83F	8,27E-06	-2,110
hsa-miR-181b-5p	miR-181a-5p (and other miRNAs w/seed ACAUUCA)	-2,184	TargetScan Human	High (predicted)	ENSDARG00000038300	RNF34	2,87E-03	-1,655
hsa-miR-21-5p	miR-21-5p (and other miRNAs w/seed AGCUUAU)	2,685	TargetScan Human	High (predicted)	ENSDARG00000038473	UBE2D3	1,58E-04	-1,502	Hypoxia Signaling in the Cardiovascular System,Protein Ubiquitination Pathway
hsa-miR-30a-3p	miR-30a-3p (and other miRNAs w/seed UUUCAGU)	1,843	TargetScan Human	Moderate (predicted)	ENSDARG00000038473	UBE2D3	1,58E-04	-1,502	Hypoxia Signaling in the Cardiovascular System,Protein Ubiquitination Pathway
hsa-miR-1-3p	miR-1-3p (and other miRNAs w/seed GGAAUGU)	3,149	TargetScan Human	Moderate (predicted)	ENSDARG00000038615	PIP4P1	3,14E-03	-1,594	3-phosphoinositide Degradation,D-myo-inositol-5-phosphate Metabolism,Superpathway of Inositol Phosphate Compounds
hsa-miR-30a-3p	miR-30a-3p (and other miRNAs w/seed UUUCAGU)	1,843	TargetScan Human	Moderate (predicted)	ENSDARG00000038668	GBP1	1,41E-02	1,870
hsa-miR-1-3p	miR-1-3p (and other miRNAs w/seed GGAAUGU)	3,149	TargetScan Human	Moderate (predicted)	ENSDARG00000038686	FAM35A	1,20E-09	-2,346
hsa-miR-205-5p	miR-205-5p (and other miRNAs w/seed CCUUCAU)	-3,555	TargetScan Human	Moderate (predicted)	ENSDARG00000038686	FAM35A	1,20E-09	-2,346
hsa-miR-30a-3p	miR-30a-3p (and other miRNAs w/seed UUUCAGU)	1,843	TargetScan Human	Moderate (predicted)	ENSDARG00000038686	FAM35A	1,20E-09	-2,346
hsa-miR-27a-3p	miR-27a-3p (and other miRNAs w/seed UCACAGU)	-1,645	TargetScan Human	High (predicted)	ENSDARG00000038787	TMUB1	2,19E-08	-2,199
hsa-miR-141-3p	miR-141-3p (and other miRNAs w/seed AACACUG)	-1,749	miRecords	Experimentally Observed	ENSDARG00000038801	KLHL20	5,64E-10	-1,731
hsa-miR-135a-5p	miR-135a-5p (and other miRNAs w/seed AUGGCUU)	2,245	TargetScan Human	Moderate (predicted)	ENSDARG00000038866	TRAPPC8	2,15E-04	-1,605
hsa-miR-21-5p	miR-21-5p (and other miRNAs w/seed AGCUUAU)	2,685	TargetScan Human	Moderate (predicted)	ENSDARG00000038866	TRAPPC8	2,15E-04	-1,605
hsa-miR-27a-3p	miR-27a-3p (and other miRNAs w/seed UCACAGU)	-1,645	TargetScan Human	Moderate (predicted)	ENSDARG00000038866	TRAPPC8	2,15E-04	-1,605
hsa-let-7g-5p	let-7a-5p (and other miRNAs w/seed GAGGUAG)	2,337	TargetScan Human	Moderate (predicted)	ENSDARG00000039435	RGS17	1,73E-02	-1,636	Opioid Signaling Pathway
hsa-miR-204-5p	miR-204-5p (and other miRNAs w/seed UCCCUUU)	1,966	TargetScan Human	Moderate (predicted)	ENSDARG00000039435	RGS17	1,73E-02	-1,636	Opioid Signaling Pathway
hsa-miR-27a-3p	miR-27a-3p (and other miRNAs w/seed UCACAGU)	-1,645	TargetScan Human	Moderate (predicted)	ENSDARG00000039435	RGS17	1,73E-02	-1,636	Opioid Signaling Pathway
hsa-miR-181b-5p	miR-181a-5p (and other miRNAs w/seed ACAUUCA)	-2,184	TargetScan Human	Moderate (predicted)	ENSDARG00000039521	SSX2IP	3,36E-08	-1,726	Epithelial Adherens Junction Signaling
hsa-let-7g-5p	let-7a-5p (and other miRNAs w/seed GAGGUAG)	2,337	TargetScan Human	Moderate (predicted)	ENSDARG00000039729	ASAP1	1,03E-06	-1,970	FAK Signaling,Integrin Signaling
hsa-miR-1-3p	miR-1-3p (and other miRNAs w/seed GGAAUGU)	3,149	TarBase	Experimentally Observed	ENSDARG00000039892	GNPNAT1	5,95E-03	-1,929	UDP-N-acetyl-D-galactosamine Biosynthesis II,UDP-N-acetyl-D-glucosamine Biosynthesis II
hsa-miR-30a-3p	miR-30a-3p (and other miRNAs w/seed UUUCAGU)	1,843	TargetScan Human	Moderate (predicted)	ENSDARG00000039892	GNPNAT1	5,95E-03	-1,929	UDP-N-acetyl-D-galactosamine Biosynthesis II,UDP-N-acetyl-D-glucosamine Biosynthesis II
hsa-miR-141-3p	miR-141-3p (and other miRNAs w/seed AACACUG)	-1,749	TargetScan Human,miRecords	Experimentally Observed,Moderate (predicted)	ENSDARG00000040123	ZFPM2	2,15E-02	-1,902
hsa-let-7g-5p	let-7a-5p (and other miRNAs w/seed GAGGUAG)	2,337	TargetScan Human	Moderate (predicted)	ENSDARG00000040131	ZFYVE26	1,81E-04	-1,785
hsa-let-7g-5p	let-7a-5p (and other miRNAs w/seed GAGGUAG)	2,337	TargetScan Human	Moderate (predicted)	ENSDARG00000040237	MEF2D	7,41E-04	-2,937	Calcium Signaling,Calcium-induced T Lymphocyte Apoptosis,Cardiac Hypertrophy Signaling,Cholecystokinin/Gastrin-mediated Signaling,Corticotropin Releasing Hormone Signaling,ERK5 Signaling,Gα12/13 Signaling,Nur77 Signaling in T Lymphocytes,p38 MAPK Signaling,Phospholipase C Signaling,Role of NFAT in Cardiac Hypertrophy,Role of NFAT in Regulation of the Immune Response
hsa-miR-27a-3p	miR-27a-3p (and other miRNAs w/seed UCACAGU)	-1,645	TargetScan Human	Moderate (predicted)	ENSDARG00000040851	PLEKHH2	3,37E-02	-1,943
hsa-miR-135a-5p	miR-135a-5p (and other miRNAs w/seed AUGGCUU)	2,245	TargetScan Human	High (predicted)	ENSDARG00000040991	CTTNBP2	4,92E-17	-3,395
hsa-miR-1-3p	miR-1-3p (and other miRNAs w/seed GGAAUGU)	3,149	TarBase,TargetScan Human,miRecords	Experimentally Observed,Moderate (predicted)	ENSDARG00000041022	PDCD4	1,72E-08	-1,688
hsa-miR-150-5p	miR-150-5p (and other miRNAs w/seed CUCCCAA)	2,308	TargetScan Human	Moderate (predicted)	ENSDARG00000041022	PDCD4	1,72E-08	-1,688
hsa-miR-181b-5p	miR-181a-5p (and other miRNAs w/seed ACAUUCA)	-2,184	TargetScan Human	Moderate (predicted)	ENSDARG00000041022	PDCD4	1,72E-08	-1,688
hsa-miR-21-5p	miR-21-5p (and other miRNAs w/seed AGCUUAU)	2,685	Ingenuity Expert Findings,TarBase,TargetScan Human,miRecords	Experimentally Observed,High (predicted)	ENSDARG00000041022	PDCD4	1,72E-08	-1,688
hsa-miR-181b-5p	miR-181a-5p (and other miRNAs w/seed ACAUUCA)	-2,184	TargetScan Human	Moderate (predicted)	ENSDARG00000041068	GOT2	1,10E-07	-1,916	4-hydroxyproline Degradation I,Aspartate Biosynthesis,Aspartate Degradation II,Glutamate Degradation II,L-cysteine Degradation I,Phenylalanine Degradation IV (Mammalian, via Side Chain),PPARα/RXRα Activation,Sirtuin Signaling Pathway,Superpathway of Methionine Degradation
hsa-let-7g-5p	let-7a-5p (and other miRNAs w/seed GAGGUAG)	2,337	TargetScan Human	Moderate (predicted)	ENSDARG00000041421	TAZ	3,97E-03	1,850	CDP-diacylglycerol Biosynthesis I,HIPPO signaling,Phosphatidylglycerol Biosynthesis II (Non-plastidic),Triacylglycerol Biosynthesis
hsa-miR-1-3p	miR-1-3p (and other miRNAs w/seed GGAAUGU)	3,149	TargetScan Human	Moderate (predicted)	ENSDARG00000041428	YRDC	8,35E-04	-1,606
hsa-miR-200a-5p	miR-200a-5p (and other miRNAs w/seed AUCUUAC)	2,288	TargetScan Human	High (predicted)	ENSDARG00000041511	PEX10	2,48E-03	-2,160
hsa-miR-181b-5p	miR-181a-5p (and other miRNAs w/seed ACAUUCA)	-2,184	TargetScan Human	Moderate (predicted)	ENSDARG00000041665	MKRN1	1,24E-10	-1,701
hsa-miR-21-5p	miR-21-5p (and other miRNAs w/seed AGCUUAU)	2,685	TargetScan Human	Moderate (predicted)	ENSDARG00000041665	MKRN1	1,24E-10	-1,701
hsa-miR-181b-5p	miR-181a-5p (and other miRNAs w/seed ACAUUCA)	-2,184	TargetScan Human	Moderate (predicted)	ENSDARG00000042072	FBXL17	2,97E-02	-1,569
hsa-miR-204-5p	miR-204-5p (and other miRNAs w/seed UCCCUUU)	1,966	TargetScan Human	High (predicted)	ENSDARG00000042410	RAB40B	4,03E-02	-1,692
hsa-let-7g-5p	let-7a-5p (and other miRNAs w/seed GAGGUAG)	2,337	TargetScan Human	Moderate (predicted)	ENSDARG00000042833	RFFL	3,51E-03	-1,625
hsa-let-7g-5p	let-7a-5p (and other miRNAs w/seed GAGGUAG)	2,337	TargetScan Human	Moderate (predicted)	ENSDARG00000042946	HOOK1	8,04E-04	-1,855
hsa-miR-1-3p	miR-1-3p (and other miRNAs w/seed GGAAUGU)	3,149	TargetScan Human	Moderate (predicted)	ENSDARG00000042946	HOOK1	8,04E-04	-1,855
hsa-miR-27a-3p	miR-27a-3p (and other miRNAs w/seed UCACAGU)	-1,645	TargetScan Human	Moderate (predicted)	ENSDARG00000042946	HOOK1	8,04E-04	-1,855
hsa-miR-205-5p	miR-205-5p (and other miRNAs w/seed CCUUCAU)	-3,555	TargetScan Human	Moderate (predicted)	ENSDARG00000043105	QTRT1	4,53E-04	-1,618
hsa-let-7g-5p	let-7a-5p (and other miRNAs w/seed GAGGUAG)	2,337	TarBase	Experimentally Observed	ENSDARG00000043185	MLLT1	7,82E-07	-1,686
hsa-miR-1-3p	miR-1-3p (and other miRNAs w/seed GGAAUGU)	3,149	TargetScan Human	High (predicted)	ENSDARG00000043510	VAMP4	3,16E-03	-1,572
hsa-let-7g-5p	let-7a-5p (and other miRNAs w/seed GAGGUAG)	2,337	TargetScan Human	High (predicted)	ENSDARG00000043624	PQLC2	2,91E-04	-1,721
hsa-miR-1-3p	miR-1-3p (and other miRNAs w/seed GGAAUGU)	3,149	TargetScan Human	Moderate (predicted)	ENSDARG00000043684	BPNT1	3,36E-03	-1,522	D-myo-inositol (1,4,5)-trisphosphate Degradation,Superpathway of D-myo-inositol (1,4,5)-trisphosphate Metabolism
hsa-miR-21-5p	miR-21-5p (and other miRNAs w/seed AGCUUAU)	2,685	TargetScan Human	Moderate (predicted)	ENSDARG00000043816	ST6GALNAC1	1,13E-02	-1,557
hsa-miR-1-3p	miR-1-3p (and other miRNAs w/seed GGAAUGU)	3,149	TargetScan Human	Moderate (predicted)	ENSDARG00000044062	CTBP2	1,38E-11	-1,621	Adipogenesis pathway,Chronic Myeloid Leukemia Signaling,Estrogen Receptor Signaling,Sumoylation Pathway
hsa-miR-141-3p	miR-141-3p (and other miRNAs w/seed AACACUG)	-1,749	Ingenuity Expert Findings	Experimentally Observed	ENSDARG00000044062	CTBP2	1,38E-11	-1,621	Adipogenesis pathway,Chronic Myeloid Leukemia Signaling,Estrogen Receptor Signaling,Sumoylation Pathway
hsa-miR-21-5p	miR-21-5p (and other miRNAs w/seed AGCUUAU)	2,685	TargetScan Human,miRecords	Experimentally Observed,High (predicted)	ENSDARG00000044083	PELI1	4,64E-04	-1,595	NF-κB Signaling
hsa-miR-141-3p	miR-141-3p (and other miRNAs w/seed AACACUG)	-1,749	TargetScan Human	Moderate (predicted)	ENSDARG00000044183	PRKAB1	1,49E-04	-2,642	AMPK Signaling,eNOS Signaling,Glucocorticoid Receptor Signaling,mTOR Signaling,Osteoarthritis Pathway,PPARα/RXRα Activation,Type II Diabetes Mellitus Signaling
hsa-miR-150-5p	miR-150-5p (and other miRNAs w/seed CUCCCAA)	2,308	TargetScan Human	Moderate (predicted)	ENSDARG00000044216	FTO	3,37E-04	-2,384
hsa-miR-1-3p	miR-1-3p (and other miRNAs w/seed GGAAUGU)	3,149	TargetScan Human	Moderate (predicted)	ENSDARG00000044339	RP2	1,13E-08	-1,575
hsa-miR-21-5p	miR-21-5p (and other miRNAs w/seed AGCUUAU)	2,685	TargetScan Human,miRecords	Experimentally Observed,High (predicted)	ENSDARG00000044339	RP2	1,13E-08	-1,575
hsa-let-7g-5p	let-7a-5p (and other miRNAs w/seed GAGGUAG)	2,337	TargetScan Human	Moderate (predicted)	ENSDARG00000044422	ACVR2B	3,24E-05	-1,521	Epithelial Adherens Junction Signaling,Factors Promoting Cardiogenesis in Vertebrates,Neuroinflammation Signaling Pathway,PPARα/RXRα Activation,TGF-β Signaling,Th1 and Th2 Activation Pathway,Th2 Pathway,Wnt/β-catenin Signaling
hsa-miR-30a-3p	miR-30a-3p (and other miRNAs w/seed UUUCAGU)	1,843	TargetScan Human	High (predicted)	ENSDARG00000044692	ERI1	5,96E-04	-1,516
hsa-let-7g-5p	let-7a-5p (and other miRNAs w/seed GAGGUAG)	2,337	TargetScan Human	Moderate (predicted)	ENSDARG00000044781	BACE2	2,34E-05	-1,697	Amyloid Processing,Mitochondrial Dysfunction,Neuroinflammation Signaling Pathway
hsa-miR-1-3p	miR-1-3p (and other miRNAs w/seed GGAAUGU)	3,149	TargetScan Human	Moderate (predicted)	ENSDARG00000045066	ENTPD1	2,90E-14	1,840	Pyrimidine Ribonucleotides De Novo Biosynthesis,Pyrimidine Ribonucleotides Interconversion
hsa-miR-135a-5p	miR-135a-5p (and other miRNAs w/seed AUGGCUU)	2,245	TargetScan Human	Moderate (predicted)	ENSDARG00000045066	ENTPD1	2,90E-14	1,840	Pyrimidine Ribonucleotides De Novo Biosynthesis,Pyrimidine Ribonucleotides Interconversion
hsa-miR-135a-5p	miR-135a-5p (and other miRNAs w/seed AUGGCUU)	2,245	TargetScan Human	Moderate (predicted)	ENSDARG00000045105	FOXN2	5,73E-04	-1,581
hsa-miR-27a-3p	miR-27a-3p (and other miRNAs w/seed UCACAGU)	-1,645	TargetScan Human	Moderate (predicted)	ENSDARG00000045172	MINPP1	6,02E-04	-3,294	3-phosphoinositide Biosynthesis,3-phosphoinositide Degradation,D-myo-inositol (1,3,4)-trisphosphate Biosynthesis,D-myo-inositol (1,4,5,6)-Tetrakisphosphate Biosynthesis,D-myo-inositol (3,4,5,6)-tetrakisphosphate Biosynthesis,D-myo-inositol-5-phosphate Metabolism,Rapoport-Luebering Glycolytic Shunt,Superpathway of D-myo-inositol (1,4,5)-trisphosphate Metabolism,Superpathway of Inositol Phosphate C…
hsa-miR-1-3p	miR-1-3p (and other miRNAs w/seed GGAAUGU)	3,149	TargetScan Human	High (predicted)	ENSDARG00000045289	GPR137C	2,20E-03	-2,237
hsa-miR-141-3p	miR-141-3p (and other miRNAs w/seed AACACUG)	-1,749	TargetScan Human	Moderate (predicted)	ENSDARG00000045289	GPR137C	2,20E-03	-2,237
hsa-miR-181b-5p	miR-181a-5p (and other miRNAs w/seed ACAUUCA)	-2,184	TargetScan Human	Moderate (predicted)	ENSDARG00000045289	GPR137C	2,20E-03	-2,237
hsa-miR-30a-3p	miR-30a-3p (and other miRNAs w/seed UUUCAGU)	1,843	TargetScan Human	High (predicted)	ENSDARG00000045289	GPR137C	2,20E-03	-2,237
hsa-miR-141-3p	miR-141-3p (and other miRNAs w/seed AACACUG)	-1,749	TargetScan Human	Moderate (predicted)	ENSDARG00000045297	PHB2	1,36E-07	-1,759	Estrogen Receptor Signaling
hsa-miR-1-3p	miR-1-3p (and other miRNAs w/seed GGAAUGU)	3,149	TargetScan Human	High (predicted)	ENSDARG00000045305	PDE7A	2,57E-07	-1,562	cAMP-mediated signaling,Cardiac β-adrenergic Signaling,G-Protein Coupled Receptor Signaling,Gustation Pathway,Protein Kinase A Signaling,Relaxin Signaling,tRNA Splicing
hsa-miR-135a-5p	miR-135a-5p (and other miRNAs w/seed AUGGCUU)	2,245	TargetScan Human	Moderate (predicted)	ENSDARG00000045305	PDE7A	2,57E-07	-1,562	cAMP-mediated signaling,Cardiac β-adrenergic Signaling,G-Protein Coupled Receptor Signaling,Gustation Pathway,Protein Kinase A Signaling,Relaxin Signaling,tRNA Splicing
hsa-miR-150-5p	miR-150-5p (and other miRNAs w/seed CUCCCAA)	2,308	TargetScan Human	Moderate (predicted)	ENSDARG00000045305	PDE7A	2,57E-07	-1,562	cAMP-mediated signaling,Cardiac β-adrenergic Signaling,G-Protein Coupled Receptor Signaling,Gustation Pathway,Protein Kinase A Signaling,Relaxin Signaling,tRNA Splicing
hsa-miR-27a-3p	miR-27a-3p (and other miRNAs w/seed UCACAGU)	-1,645	TargetScan Human	High (predicted)	ENSDARG00000045343	USP46	1,91E-02	-2,088	Protein Ubiquitination Pathway
hsa-let-7g-5p	let-7a-5p (and other miRNAs w/seed GAGGUAG)	2,337	TarBase	Experimentally Observed	ENSDARG00000045398	MTRR	4,65E-04	-1,699
hsa-let-7g-5p	let-7a-5p (and other miRNAs w/seed GAGGUAG)	2,337	TargetScan Human	Moderate (predicted)	ENSDARG00000045415	GNAL	3,46E-02	-2,094	Androgen Signaling,Axonal Guidance Signaling,cAMP-mediated signaling,Cardiac Hypertrophy Signaling,CDK5 Signaling,CREB Signaling in Neurons,CXCR4 Signaling,Endothelin-1 Signaling,Ephrin B Signaling,Ephrin Receptor Signaling,G Beta Gamma Signaling,G-Protein Coupled Receptor Signaling,IL-1 Signaling,Molecular Mechanisms of Cancer,Opioid Signaling Pathway,Relaxin Signaling,RhoGDI Signaling,Role of N…
hsa-miR-1-3p	miR-1-3p (and other miRNAs w/seed GGAAUGU)	3,149	TargetScan Human	Moderate (predicted)	ENSDARG00000045437	SLC35B3	3,36E-03	-1,830
hsa-miR-204-5p	miR-204-5p (and other miRNAs w/seed UCCCUUU)	1,966	TargetScan Human	Moderate (predicted)	ENSDARG00000045437	SLC35B3	3,36E-03	-1,830
hsa-miR-205-5p	miR-205-5p (and other miRNAs w/seed CCUUCAU)	-3,555	TargetScan Human	High (predicted)	ENSDARG00000045437	SLC35B3	3,36E-03	-1,830
hsa-miR-1-3p	miR-1-3p (and other miRNAs w/seed GGAAUGU)	3,149	TargetScan Human	Moderate (predicted)	ENSDARG00000045481	GSAP	2,54E-04	-3,029
hsa-miR-135a-5p	miR-135a-5p (and other miRNAs w/seed AUGGCUU)	2,245	TargetScan Human	Moderate (predicted)	ENSDARG00000045481	GSAP	2,54E-04	-3,029
hsa-miR-181b-5p	miR-181a-5p (and other miRNAs w/seed ACAUUCA)	-2,184	TargetScan Human	Moderate (predicted)	ENSDARG00000045486	PAWR	6,14E-03	-1,516	3-phosphoinositide Biosynthesis,3-phosphoinositide Degradation,D-myo-inositol (1,4,5,6)-Tetrakisphosphate Biosynthesis,D-myo-inositol (3,4,5,6)-tetrakisphosphate Biosynthesis,D-myo-inositol-5-phosphate Metabolism,Dopamine-DARPP32 Feedback in cAMP Signaling,Superpathway of Inositol Phosphate Compounds
hsa-let-7g-5p	let-7a-5p (and other miRNAs w/seed GAGGUAG)	2,337	TarBase,TargetScan Human	Experimentally Observed,High (predicted)	ENSDARG00000045543	ATP6V1F	2,31E-03	1,614	Iron homeostasis signaling pathway,Phagosome Maturation
hsa-miR-181b-5p	miR-181a-5p (and other miRNAs w/seed ACAUUCA)	-2,184	TargetScan Human	Moderate (predicted)	ENSDARG00000045561	DRAM1	1,11E-02	1,579	p53 Signaling
hsa-miR-205-5p	miR-205-5p (and other miRNAs w/seed CCUUCAU)	-3,555	TargetScan Human	Moderate (predicted)	ENSDARG00000045561	DRAM1	1,11E-02	1,579	p53 Signaling
hsa-let-7g-5p	let-7a-5p (and other miRNAs w/seed GAGGUAG)	2,337	TargetScan Human	Moderate (predicted)	ENSDARG00000045836	MAPK11	1,16E-03	1,846	4-1BB Signaling in T Lymphocytes,Acute Phase Response Signaling,Adrenomedullin signaling pathway,AMPK Signaling,Amyloid Processing,Antioxidant Action of Vitamin C,April Mediated Signaling,ATM Signaling,B Cell Activating Factor Signaling,B Cell Receptor Signaling,BMP signaling pathway,Cardiac Hypertrophy Signaling,CCR3 Signaling in Eosinophils,CCR5 Signaling in Macrophages,CD40 Signaling,Cdc42 Sig…
hsa-miR-21-5p	miR-21-5p (and other miRNAs w/seed AGCUUAU)	2,685	TargetScan Human	Moderate (predicted)	ENSDARG00000045888	ACAT1	3,88E-08	-2,105	Glutaryl-CoA Degradation,Isoleucine Degradation I,Ketogenesis,Ketolysis,Mevalonate Pathway I,Superpathway of Cholesterol Biosynthesis,Superpathway of Geranylgeranyldiphosphate Biosynthesis I (via Mevalonate),Tryptophan Degradation III (Eukaryotic)
hsa-miR-204-5p	miR-204-5p (and other miRNAs w/seed UCCCUUU)	1,966	TargetScan Human	Moderate (predicted)	ENSDARG00000051934	KXD1	4,49E-03	-1,593
hsa-miR-21-5p	miR-21-5p (and other miRNAs w/seed AGCUUAU)	2,685	TargetScan Human	Moderate (predicted)	ENSDARG00000052091	RBPJ	5,41E-06	-1,981	Molecular Mechanisms of Cancer,Notch Signaling,Osteoarthritis Pathway,Regulation of the Epithelial-Mesenchymal Transition Pathway
hsa-miR-135a-5p	miR-135a-5p (and other miRNAs w/seed AUGGCUU)	2,245	TargetScan Human	Moderate (predicted)	ENSDARG00000052290	RAB33B	5,25E-06	-2,054
hsa-miR-205-5p	miR-205-5p (and other miRNAs w/seed CCUUCAU)	-3,555	TargetScan Human	Moderate (predicted)	ENSDARG00000052290	RAB33B	5,25E-06	-2,054
hsa-miR-30a-3p	miR-30a-3p (and other miRNAs w/seed UUUCAGU)	1,843	TargetScan Human	Moderate (predicted)	ENSDARG00000052290	RAB33B	5,25E-06	-2,054
hsa-miR-135a-5p	miR-135a-5p (and other miRNAs w/seed AUGGCUU)	2,245	TargetScan Human	Moderate (predicted)	ENSDARG00000052423	PPP1R12C	9,11E-08	-1,777	3-phosphoinositide Biosynthesis,3-phosphoinositide Degradation,Actin Nucleation by ARP-WASP Complex,D-myo-inositol (1,4,5,6)-Tetrakisphosphate Biosynthesis,D-myo-inositol (3,4,5,6)-tetrakisphosphate Biosynthesis,D-myo-inositol-5-phosphate Metabolism,RhoGDI Signaling,Signaling by Rho Family GTPases,Superpathway of Inositol Phosphate Compounds
hsa-let-7g-5p	let-7a-5p (and other miRNAs w/seed GAGGUAG)	2,337	TargetScan Human	High (predicted)	ENSDARG00000052604	CPEB2	6,00E-06	1,808
hsa-let-7g-5p	let-7a-5p (and other miRNAs w/seed GAGGUAG)	2,337	TargetScan Human	Moderate (predicted)	ENSDARG00000052721	PRIM2	1,25E-03	-1,515	Cell Cycle Control of Chromosomal Replication
hsa-let-7g-5p	let-7a-5p (and other miRNAs w/seed GAGGUAG)	2,337	TargetScan Human	Moderate (predicted)	ENSDARG00000052818	SMCR8	2,19E-04	-2,165
hsa-miR-135a-5p	miR-135a-5p (and other miRNAs w/seed AUGGCUU)	2,245	TargetScan Human	Moderate (predicted)	ENSDARG00000052978	MBNL1	3,67E-02	-1,571
hsa-miR-141-3p	miR-141-3p (and other miRNAs w/seed AACACUG)	-1,749	TargetScan Human	Moderate (predicted)	ENSDARG00000052978	MBNL1	3,67E-02	-1,571
hsa-miR-27a-3p	miR-27a-3p (and other miRNAs w/seed UCACAGU)	-1,645	TargetScan Human	High (predicted)	ENSDARG00000053070	GOSR2	9,40E-04	-1,536	Huntington's Disease Signaling,Phagosome Maturation,Tight Junction Signaling
hsa-miR-200a-5p	miR-200a-5p (and other miRNAs w/seed AUCUUAC)	2,288	TargetScan Human	Moderate (predicted)	ENSDARG00000053136	B2M	1,03E-02	1,826	Allograft Rejection Signaling,Antigen Presentation Pathway,Caveolar-mediated Endocytosis Signaling,Cdc42 Signaling,Communication between Innate and Adaptive Immune Cells,CTLA4 Signaling in Cytotoxic T Lymphocytes,Cytotoxic T Lymphocyte-mediated Apoptosis of Target Cells,Dendritic Cell Maturation,Lipid Antigen Presentation by CD1,Neuroinflammation Signaling Pathway,OX40 Signaling Pathway,Phagosome…
hsa-miR-204-5p	miR-204-5p (and other miRNAs w/seed UCCCUUU)	1,966	TargetScan Human	Moderate (predicted)	ENSDARG00000053558	RTKN2	2,11E-02	-1,705
hsa-miR-21-5p	miR-21-5p (and other miRNAs w/seed AGCUUAU)	2,685	TargetScan Human	Moderate (predicted)	ENSDARG00000053558	RTKN2	2,11E-02	-1,705
hsa-miR-1-3p	miR-1-3p (and other miRNAs w/seed GGAAUGU)	3,149	TarBase,TargetScan Human	Experimentally Observed,High (predicted)	ENSDARG00000053625	ANXA2	5,36E-04	1,633	Osteoarthritis Pathway
hsa-miR-27a-3p	miR-27a-3p (and other miRNAs w/seed UCACAGU)	-1,645	TargetScan Human	Moderate (predicted)	ENSDARG00000053934	HDHD3	3,76E-03	-2,366
hsa-miR-181b-5p	miR-181a-5p (and other miRNAs w/seed ACAUUCA)	-2,184	TargetScan Human	Moderate (predicted)	ENSDARG00000054420	RPE65	9,24E-03	2,398	Heparan Sulfate Biosynthesis,Heparan Sulfate Biosynthesis (Late Stages),The Visual Cycle,Triacylglycerol Degradation
hsa-miR-30a-3p	miR-30a-3p (and other miRNAs w/seed UUUCAGU)	1,843	TargetScan Human	Moderate (predicted)	ENSDARG00000054420	RPE65	9,24E-03	2,398	Heparan Sulfate Biosynthesis,Heparan Sulfate Biosynthesis (Late Stages),The Visual Cycle,Triacylglycerol Degradation
hsa-let-7g-5p	let-7a-5p (and other miRNAs w/seed GAGGUAG)	2,337	TargetScan Human	Moderate (predicted)	ENSDARG00000054454	EPHA4	6,15E-05	-1,990	Axonal Guidance Signaling,Cholecystokinin/Gastrin-mediated Signaling,Ephrin A Signaling,Ephrin Receptor Signaling
hsa-miR-135a-5p	miR-135a-5p (and other miRNAs w/seed AUGGCUU)	2,245	TargetScan Human	Moderate (predicted)	ENSDARG00000054501	STAMBP	2,14E-07	-1,913
hsa-miR-141-3p	miR-141-3p (and other miRNAs w/seed AACACUG)	-1,749	TargetScan Human	Moderate (predicted)	ENSDARG00000054941	LDLRAD4	2,45E-03	-1,827
hsa-miR-150-5p	miR-150-5p (and other miRNAs w/seed CUCCCAA)	2,308	TargetScan Human	Moderate (predicted)	ENSDARG00000055162	ZHX2	2,58E-04	-1,678
hsa-miR-27a-3p	miR-27a-3p (and other miRNAs w/seed UCACAGU)	-1,645	TargetScan Human	Moderate (predicted)	ENSDARG00000055283	ID2	7,24E-06	1,535	Mouse Embryonic Stem Cell Pluripotency,Regulation of the Epithelial-Mesenchymal Transition Pathway
hsa-let-7g-5p	let-7a-5p (and other miRNAs w/seed GAGGUAG)	2,337	TargetScan Human	High (predicted)	ENSDARG00000055295	CYB561D1	5,40E-03	-1,945
hsa-miR-1-3p	miR-1-3p (and other miRNAs w/seed GGAAUGU)	3,149	TargetScan Human	Moderate (predicted)	ENSDARG00000055295	CYB561D1	5,40E-03	-1,945
hsa-miR-181b-5p	miR-181a-5p (and other miRNAs w/seed ACAUUCA)	-2,184	TargetScan Human	Moderate (predicted)	ENSDARG00000055295	CYB561D1	5,40E-03	-1,945
hsa-miR-27a-3p	miR-27a-3p (and other miRNAs w/seed UCACAGU)	-1,645	TargetScan Human	Moderate (predicted)	ENSDARG00000055295	CYB561D1	5,40E-03	-1,945
hsa-miR-135a-5p	miR-135a-5p (and other miRNAs w/seed AUGGCUU)	2,245	TargetScan Human	Moderate (predicted)	ENSDARG00000055302	GRID2	3,57E-02	-1,893	Amyotrophic Lateral Sclerosis Signaling,CREB Signaling in Neurons,Glutamate Receptor Signaling,Synaptic Long Term Depression
hsa-miR-135a-5p	miR-135a-5p (and other miRNAs w/seed AUGGCUU)	2,245	TargetScan Human	Moderate (predicted)	ENSDARG00000055429	KAT6B	1,86E-04	-1,745	Adipogenesis pathway,HMGB1 Signaling
hsa-miR-204-5p	miR-204-5p (and other miRNAs w/seed UCCCUUU)	1,966	TargetScan Human	Moderate (predicted)	ENSDARG00000055463	LRIT3	8,30E-06	-1,656
hsa-miR-181b-5p	miR-181a-5p (and other miRNAs w/seed ACAUUCA)	-2,184	TargetScan Human	Moderate (predicted)	ENSDARG00000055530	SERTAD2	6,81E-04	1,923
hsa-let-7g-5p	let-7a-5p (and other miRNAs w/seed GAGGUAG)	2,337	TargetScan Human	Moderate (predicted)	ENSDARG00000055570	GPR61	2,22E-02	-1,758
hsa-let-7g-5p	let-7a-5p (and other miRNAs w/seed GAGGUAG)	2,337	TargetScan Human	Moderate (predicted)	ENSDARG00000055676	ARMT1	1,13E-05	-1,927
hsa-miR-27a-3p	miR-27a-3p (and other miRNAs w/seed UCACAGU)	-1,645	TargetScan Human	Moderate (predicted)	ENSDARG00000055676	ARMT1	1,13E-05	-1,927
hsa-miR-30a-3p	miR-30a-3p (and other miRNAs w/seed UUUCAGU)	1,843	TargetScan Human	Moderate (predicted)	ENSDARG00000055676	ARMT1	1,13E-05	-1,927
hsa-miR-141-3p	miR-141-3p (and other miRNAs w/seed AACACUG)	-1,749	TargetScan Human	Moderate (predicted)	ENSDARG00000055737	UBE3A	3,26E-06	-1,658	Protein Ubiquitination Pathway
hsa-miR-1-3p	miR-1-3p (and other miRNAs w/seed GGAAUGU)	3,149	TargetScan Human	Moderate (predicted)	ENSDARG00000055974	TPMT	1,06E-02	1,560
hsa-miR-135a-5p	miR-135a-5p (and other miRNAs w/seed AUGGCUU)	2,245	TargetScan Human	Moderate (predicted)	ENSDARG00000055974	TPMT	1,06E-02	1,560
hsa-miR-141-3p	miR-141-3p (and other miRNAs w/seed AACACUG)	-1,749	TargetScan Human	Moderate (predicted)	ENSDARG00000055976	PECR	5,12E-03	1,839	Ethanol Degradation II,Noradrenaline and Adrenaline Degradation,Serotonin Degradation
hsa-miR-30a-3p	miR-30a-3p (and other miRNAs w/seed UUUCAGU)	1,843	TargetScan Human	Moderate (predicted)	ENSDARG00000055976	PECR	5,12E-03	1,839	Ethanol Degradation II,Noradrenaline and Adrenaline Degradation,Serotonin Degradation
hsa-miR-135a-5p	miR-135a-5p (and other miRNAs w/seed AUGGCUU)	2,245	TargetScan Human	Moderate (predicted)	ENSDARG00000056121	SERAC1	4,16E-04	-2,754
hsa-miR-1-3p	miR-1-3p (and other miRNAs w/seed GGAAUGU)	3,149	TargetScan Human	Moderate (predicted)	ENSDARG00000056167	HSPE1	2,07E-06	1,516	Aldosterone Signaling in Epithelial Cells,Protein Ubiquitination Pathway
hsa-miR-30a-3p	miR-30a-3p (and other miRNAs w/seed UUUCAGU)	1,843	TargetScan Human	Moderate (predicted)	ENSDARG00000056206	CAMK2G	4,35E-05	3,771	B Cell Receptor Signaling,Breast Cancer Regulation by Stathmin1,Calcium Signaling,cAMP-mediated signaling,Chemokine Signaling,CREB Signaling in Neurons,Crosstalk between Dendritic Cells and Natural Killer Cells,G-Protein Coupled Receptor Signaling,Glioma Signaling,GM-CSF Signaling,GNRH Signaling,iCOS-iCOSL Signaling in T Helper Cells,Melatonin Signaling,Molecular Mechanisms of Cancer,Neuropathic …
hsa-miR-181b-5p	miR-181a-5p (and other miRNAs w/seed ACAUUCA)	-2,184	TargetScan Human	Moderate (predicted)	ENSDARG00000056259	TMEM131	6,40E-06	-1,542
hsa-miR-21-5p	miR-21-5p (and other miRNAs w/seed AGCUUAU)	2,685	TargetScan Human	Moderate (predicted)	ENSDARG00000056376	ANKRD37	3,19E-04	-2,225
hsa-miR-1-3p	miR-1-3p (and other miRNAs w/seed GGAAUGU)	3,149	TargetScan Human	Moderate (predicted)	ENSDARG00000056509	PDIK1L	1,06E-10	-1,718
hsa-miR-21-5p	miR-21-5p (and other miRNAs w/seed AGCUUAU)	2,685	TargetScan Human	Moderate (predicted)	ENSDARG00000056509	PDIK1L	1,06E-10	-1,718
hsa-miR-135a-5p	miR-135a-5p (and other miRNAs w/seed AUGGCUU)	2,245	TargetScan Human	Moderate (predicted)	ENSDARG00000056550	TANGO2	7,36E-07	-2,619
hsa-miR-181b-5p	miR-181a-5p (and other miRNAs w/seed ACAUUCA)	-2,184	TargetScan Human	Moderate (predicted)	ENSDARG00000056587	CYP2R1	9,04E-07	-2,528	1,25-dihydroxyvitamin D3 Biosynthesis
hsa-miR-181b-5p	miR-181a-5p (and other miRNAs w/seed ACAUUCA)	-2,184	TargetScan Human	Moderate (predicted)	ENSDARG00000056601	PLEKHA3	1,42E-04	-1,915	iCOS-iCOSL Signaling in T Helper Cells,PI3K Signaling in B Lymphocytes
hsa-let-7g-5p	let-7a-5p (and other miRNAs w/seed GAGGUAG)	2,337	TargetScan Human	Moderate (predicted)	ENSDARG00000056618	XK	5,96E-04	1,702
hsa-miR-141-3p	miR-141-3p (and other miRNAs w/seed AACACUG)	-1,749	TargetScan Human	Moderate (predicted)	ENSDARG00000056623	PTEN	3,60E-04	-1,576	3-phosphoinositide Biosynthesis,3-phosphoinositide Degradation,B Cell Receptor Signaling,Cancer Drug Resistance By Drug Efflux,D-myo-inositol (1,3,4)-trisphosphate Biosynthesis,D-myo-inositol (1,4,5,6)-Tetrakisphosphate Biosynthesis,D-myo-inositol (3,4,5,6)-tetrakisphosphate Biosynthesis,D-myo-inositol-5-phosphate Metabolism,Endometrial Cancer Signaling,Epithelial Adherens Junction Signaling,ErbB…
hsa-miR-205-5p	miR-205-5p (and other miRNAs w/seed CCUUCAU)	-3,555	miRecords	Experimentally Observed	ENSDARG00000056623	PTEN	3,60E-04	-1,576	3-phosphoinositide Biosynthesis,3-phosphoinositide Degradation,B Cell Receptor Signaling,Cancer Drug Resistance By Drug Efflux,D-myo-inositol (1,3,4)-trisphosphate Biosynthesis,D-myo-inositol (1,4,5,6)-Tetrakisphosphate Biosynthesis,D-myo-inositol (3,4,5,6)-tetrakisphosphate Biosynthesis,D-myo-inositol-5-phosphate Metabolism,Endometrial Cancer Signaling,Epithelial Adherens Junction Signaling,ErbB…
hsa-miR-21-5p	miR-21-5p (and other miRNAs w/seed AGCUUAU)	2,685	Ingenuity Expert Findings,TarBase,miRecords	Experimentally Observed	ENSDARG00000056623	PTEN	3,60E-04	-1,576	3-phosphoinositide Biosynthesis,3-phosphoinositide Degradation,B Cell Receptor Signaling,Cancer Drug Resistance By Drug Efflux,D-myo-inositol (1,3,4)-trisphosphate Biosynthesis,D-myo-inositol (1,4,5,6)-Tetrakisphosphate Biosynthesis,D-myo-inositol (3,4,5,6)-tetrakisphosphate Biosynthesis,D-myo-inositol-5-phosphate Metabolism,Endometrial Cancer Signaling,Epithelial Adherens Junction Signaling,ErbB…
hsa-miR-30a-3p	miR-30a-3p (and other miRNAs w/seed UUUCAGU)	1,843	TargetScan Human	Moderate (predicted)	ENSDARG00000056623	PTEN	3,60E-04	-1,576	3-phosphoinositide Biosynthesis,3-phosphoinositide Degradation,B Cell Receptor Signaling,Cancer Drug Resistance By Drug Efflux,D-myo-inositol (1,3,4)-trisphosphate Biosynthesis,D-myo-inositol (1,4,5,6)-Tetrakisphosphate Biosynthesis,D-myo-inositol (3,4,5,6)-tetrakisphosphate Biosynthesis,D-myo-inositol-5-phosphate Metabolism,Endometrial Cancer Signaling,Epithelial Adherens Junction Signaling,ErbB…
hsa-miR-181b-5p	miR-181a-5p (and other miRNAs w/seed ACAUUCA)	-2,184	TargetScan Human	Moderate (predicted)	ENSDARG00000056679	MORC3	2,99E-03	1,709
hsa-miR-135a-5p	miR-135a-5p (and other miRNAs w/seed AUGGCUU)	2,245	TargetScan Human	Moderate (predicted)	ENSDARG00000057006	FAM241A	2,17E-03	-1,759
hsa-miR-1-3p	miR-1-3p (and other miRNAs w/seed GGAAUGU)	3,149	TargetScan Human	Moderate (predicted)	ENSDARG00000057060	TVP23B	9,21E-04	1,527
hsa-miR-205-5p	miR-205-5p (and other miRNAs w/seed CCUUCAU)	-3,555	TargetScan Human	Moderate (predicted)	ENSDARG00000057272	SLC30A9	2,67E-05	-1,878
hsa-let-7g-5p	let-7a-5p (and other miRNAs w/seed GAGGUAG)	2,337	TarBase,TargetScan Human	Experimentally Observed,Moderate (predicted)	ENSDARG00000057660	DHX57	7,18E-04	-1,594
hsa-miR-181b-5p	miR-181a-5p (and other miRNAs w/seed ACAUUCA)	-2,184	TargetScan Human	Moderate (predicted)	ENSDARG00000057660	DHX57	7,18E-04	-1,594
hsa-let-7g-5p	let-7a-5p (and other miRNAs w/seed GAGGUAG)	2,337	TargetScan Human	Moderate (predicted)	ENSDARG00000057939	YTHDF3	6,11E-08	-1,951
hsa-miR-30a-3p	miR-30a-3p (and other miRNAs w/seed UUUCAGU)	1,843	TargetScan Human	High (predicted)	ENSDARG00000057939	YTHDF3	6,11E-08	-1,951
hsa-let-7g-5p	let-7a-5p (and other miRNAs w/seed GAGGUAG)	2,337	TargetScan Human	Moderate (predicted)	ENSDARG00000057973	DPH1	8,57E-08	-1,780
hsa-miR-21-5p	miR-21-5p (and other miRNAs w/seed AGCUUAU)	2,685	TargetScan Human	Moderate (predicted)	ENSDARG00000058325	CASP8	5,78E-04	-1,600	Apoptosis Signaling,CD27 Signaling in Lymphocytes,Cytotoxic T Lymphocyte-mediated Apoptosis of Target Cells,Death Receptor Signaling,Endothelin-1 Signaling,eNOS Signaling,Granzyme B Signaling,Huntington's Disease Signaling,Induction of Apoptosis by HIV1,Inflammasome pathway,Mitochondrial Dysfunction,Molecular Mechanisms of Cancer,Myc Mediated Apoptosis Signaling,Neuroinflammation Signaling Pathwa…
hsa-miR-27a-3p	miR-27a-3p (and other miRNAs w/seed UCACAGU)	-1,645	TargetScan Human	Moderate (predicted)	ENSDARG00000058325	CASP8	5,78E-04	-1,600	Apoptosis Signaling,CD27 Signaling in Lymphocytes,Cytotoxic T Lymphocyte-mediated Apoptosis of Target Cells,Death Receptor Signaling,Endothelin-1 Signaling,eNOS Signaling,Granzyme B Signaling,Huntington's Disease Signaling,Induction of Apoptosis by HIV1,Inflammasome pathway,Mitochondrial Dysfunction,Molecular Mechanisms of Cancer,Myc Mediated Apoptosis Signaling,Neuroinflammation Signaling Pathwa…
hsa-miR-1-3p	miR-1-3p (and other miRNAs w/seed GGAAUGU)	3,149	TarBase	Experimentally Observed	ENSDARG00000058444	SNX6	2,90E-04	-2,273
hsa-miR-150-5p	miR-150-5p (and other miRNAs w/seed CUCCCAA)	2,308	TargetScan Human	Moderate (predicted)	ENSDARG00000058488	ADORA2A	1,47E-02	1,874	cAMP-mediated signaling,G-Protein Coupled Receptor Signaling,Gαs Signaling
hsa-miR-204-5p	miR-204-5p (and other miRNAs w/seed UCCCUUU)	1,966	TargetScan Human	Moderate (predicted)	ENSDARG00000058488	ADORA2A	1,47E-02	1,874	cAMP-mediated signaling,G-Protein Coupled Receptor Signaling,Gαs Signaling
hsa-let-7g-5p	let-7a-5p (and other miRNAs w/seed GAGGUAG)	2,337	TargetScan Human	Moderate (predicted)	ENSDARG00000058561	FBXO30	9,63E-05	-1,651
hsa-let-7g-5p	let-7a-5p (and other miRNAs w/seed GAGGUAG)	2,337	TargetScan Human	Moderate (predicted)	ENSDARG00000058571	PDP2	9,84E-03	-1,523
hsa-miR-204-5p	miR-204-5p (and other miRNAs w/seed UCCCUUU)	1,966	TargetScan Human	Moderate (predicted)	ENSDARG00000058719	SMC6	1,32E-06	-2,090
hsa-miR-205-5p	miR-205-5p (and other miRNAs w/seed CCUUCAU)	-3,555	TargetScan Human	High (predicted)	ENSDARG00000058719	SMC6	1,32E-06	-2,090
hsa-miR-135a-5p	miR-135a-5p (and other miRNAs w/seed AUGGCUU)	2,245	TargetScan Human	High (predicted)	ENSDARG00000059053	SLC13A4	1,36E-09	1,551
hsa-miR-1-3p	miR-1-3p (and other miRNAs w/seed GGAAUGU)	3,149	TargetScan Human	Moderate (predicted)	ENSDARG00000059125	PRKACB	3,47E-02	1,810	Adrenomedullin signaling pathway,AMPK Signaling,Amyloid Processing,Androgen Signaling,Axonal Guidance Signaling,BMP signaling pathway,Breast Cancer Regulation by Stathmin1,Calcium Signaling,cAMP-mediated signaling,Cardiac Hypertrophy Signaling,Cardiac β-adrenergic Signaling,CDK5 Signaling,Cellular Effects of Sildenafil (Viagra),Colorectal Cancer Metastasis Signaling,Corticotropin Releasing Hormon…
hsa-miR-141-3p	miR-141-3p (and other miRNAs w/seed AACACUG)	-1,749	TargetScan Human	High (predicted)	ENSDARG00000059125	PRKACB	3,47E-02	1,810	Adrenomedullin signaling pathway,AMPK Signaling,Amyloid Processing,Androgen Signaling,Axonal Guidance Signaling,BMP signaling pathway,Breast Cancer Regulation by Stathmin1,Calcium Signaling,cAMP-mediated signaling,Cardiac Hypertrophy Signaling,Cardiac β-adrenergic Signaling,CDK5 Signaling,Cellular Effects of Sildenafil (Viagra),Colorectal Cancer Metastasis Signaling,Corticotropin Releasing Hormon…
hsa-miR-21-5p	miR-21-5p (and other miRNAs w/seed AGCUUAU)	2,685	TargetScan Human	High (predicted)	ENSDARG00000059131	SPDYA	4,81E-03	-1,823
hsa-miR-204-5p	miR-204-5p (and other miRNAs w/seed UCCCUUU)	1,966	TargetScan Human	Moderate (predicted)	ENSDARG00000059175	CEP19	2,45E-02	1,500
hsa-miR-30a-3p	miR-30a-3p (and other miRNAs w/seed UUUCAGU)	1,843	TargetScan Human	High (predicted)	ENSDARG00000059175	CEP19	2,45E-02	1,500
hsa-miR-1-3p	miR-1-3p (and other miRNAs w/seed GGAAUGU)	3,149	TargetScan Human	Moderate (predicted)	ENSDARG00000059226	ZBTB8A	4,78E-02	-1,624
hsa-miR-21-5p	miR-21-5p (and other miRNAs w/seed AGCUUAU)	2,685	TargetScan Human	Moderate (predicted)	ENSDARG00000059226	ZBTB8A	4,78E-02	-1,624
hsa-miR-27a-3p	miR-27a-3p (and other miRNAs w/seed UCACAGU)	-1,645	TargetScan Human	Moderate (predicted)	ENSDARG00000059327	GATA2	3,63E-18	1,718	Thrombin Signaling
hsa-miR-200a-5p	miR-200a-5p (and other miRNAs w/seed AUCUUAC)	2,288	TargetScan Human	Moderate (predicted)	ENSDARG00000059333	KIAA1217	1,23E-11	1,796
hsa-miR-205-5p	miR-205-5p (and other miRNAs w/seed CCUUCAU)	-3,555	TargetScan Human	Moderate (predicted)	ENSDARG00000059460	SBF2	4,64E-06	-2,089
hsa-miR-1-3p	miR-1-3p (and other miRNAs w/seed GGAAUGU)	3,149	TargetScan Human	Moderate (predicted)	ENSDARG00000059604	MTSS1	1,19E-08	-2,034
hsa-miR-135a-5p	miR-135a-5p (and other miRNAs w/seed AUGGCUU)	2,245	TargetScan Human	High (predicted)	ENSDARG00000059642	MTMR14	3,91E-05	-1,873	3-phosphoinositide Degradation
hsa-let-7g-5p	let-7a-5p (and other miRNAs w/seed GAGGUAG)	2,337	TarBase,TargetScan Human	Experimentally Observed,Moderate (predicted)	ENSDARG00000059658	MRM1	2,59E-03	-1,771
hsa-miR-1-3p	miR-1-3p (and other miRNAs w/seed GGAAUGU)	3,149	TargetScan Human	Moderate (predicted)	ENSDARG00000059689	MBLAC2	3,69E-03	-1,843
hsa-miR-135a-5p	miR-135a-5p (and other miRNAs w/seed AUGGCUU)	2,245	TargetScan Human	Moderate (predicted)	ENSDARG00000059689	MBLAC2	3,69E-03	-1,843
hsa-miR-21-5p	miR-21-5p (and other miRNAs w/seed AGCUUAU)	2,685	TargetScan Human	Moderate (predicted)	ENSDARG00000059689	MBLAC2	3,69E-03	-1,843
hsa-miR-1-3p	miR-1-3p (and other miRNAs w/seed GGAAUGU)	3,149	TargetScan Human	Moderate (predicted)	ENSDARG00000059738	PTPRS	1,97E-04	-1,561	Protein Kinase A Signaling
hsa-let-7g-5p	let-7a-5p (and other miRNAs w/seed GAGGUAG)	2,337	TargetScan Human	Moderate (predicted)	ENSDARG00000059843	FAM135A	5,57E-11	-1,790
hsa-let-7g-5p	let-7a-5p (and other miRNAs w/seed GAGGUAG)	2,337	TargetScan Human	High (predicted)	ENSDARG00000059917	CCNJ	8,66E-09	-2,849
hsa-miR-150-5p	miR-150-5p (and other miRNAs w/seed CUCCCAA)	2,308	TargetScan Human	Moderate (predicted)	ENSDARG00000059917	CCNJ	8,66E-09	-2,849
hsa-miR-181b-5p	miR-181a-5p (and other miRNAs w/seed ACAUUCA)	-2,184	TargetScan Human	Moderate (predicted)	ENSDARG00000059917	CCNJ	8,66E-09	-2,849
hsa-miR-200a-5p	miR-200a-5p (and other miRNAs w/seed AUCUUAC)	2,288	TargetScan Human	Moderate (predicted)	ENSDARG00000059917	CCNJ	8,66E-09	-2,849
hsa-miR-205-5p	miR-205-5p (and other miRNAs w/seed CCUUCAU)	-3,555	TargetScan Human	High (predicted)	ENSDARG00000059917	CCNJ	8,66E-09	-2,849
hsa-miR-27a-3p	miR-27a-3p (and other miRNAs w/seed UCACAGU)	-1,645	TargetScan Human	Moderate (predicted)	ENSDARG00000059917	CCNJ	8,66E-09	-2,849
hsa-miR-1-3p	miR-1-3p (and other miRNAs w/seed GGAAUGU)	3,149	TargetScan Human	Moderate (predicted)	ENSDARG00000060089	BTAF1	1,73E-05	-1,597
hsa-let-7g-5p	let-7a-5p (and other miRNAs w/seed GAGGUAG)	2,337	TargetScan Human	Moderate (predicted)	ENSDARG00000060093	DAPK1	1,99E-08	-2,196	Bladder Cancer Signaling,Pyridoxal 5'-phosphate Salvage Pathway,Salvage Pathways of Pyrimidine Ribonucleotides
hsa-miR-141-3p	miR-141-3p (and other miRNAs w/seed AACACUG)	-1,749	TargetScan Human	Moderate (predicted)	ENSDARG00000060093	DAPK1	1,99E-08	-2,196	Bladder Cancer Signaling,Pyridoxal 5'-phosphate Salvage Pathway,Salvage Pathways of Pyrimidine Ribonucleotides
hsa-miR-181b-5p	miR-181a-5p (and other miRNAs w/seed ACAUUCA)	-2,184	TargetScan Human	Moderate (predicted)	ENSDARG00000060102	KANK1	8,65E-15	-2,696
hsa-miR-204-5p	miR-204-5p (and other miRNAs w/seed UCCCUUU)	1,966	TargetScan Human	Moderate (predicted)	ENSDARG00000060152	FAM155B	2,30E-03	-2,106
hsa-let-7g-5p	let-7a-5p (and other miRNAs w/seed GAGGUAG)	2,337	TargetScan Human	Moderate (predicted)	ENSDARG00000060309	SRGAP3	3,21E-06	-2,462	Axonal Guidance Signaling
hsa-let-7g-5p	let-7a-5p (and other miRNAs w/seed GAGGUAG)	2,337	TargetScan Human	Moderate (predicted)	ENSDARG00000060348	MAP3K3	6,14E-05	-2,285	B Cell Receptor Signaling,Cardiac Hypertrophy Signaling,CD27 Signaling in Lymphocytes,ERK5 Signaling,Germ Cell-Sertoli Cell Junction Signaling,GNRH Signaling,HGF Signaling,NF-κB Signaling,NGF Signaling,Nur77 Signaling in T Lymphocytes,PKCθ Signaling in T Lymphocytes,Production of Nitric Oxide and Reactive Oxygen Species in Macrophages,RANK Signaling in Osteoclasts,SAPK/JNK Signaling,Sertoli Cell-…
hsa-miR-141-3p	miR-141-3p (and other miRNAs w/seed AACACUG)	-1,749	TargetScan Human	Moderate (predicted)	ENSDARG00000060348	MAP3K3	6,14E-05	-2,285	B Cell Receptor Signaling,Cardiac Hypertrophy Signaling,CD27 Signaling in Lymphocytes,ERK5 Signaling,Germ Cell-Sertoli Cell Junction Signaling,GNRH Signaling,HGF Signaling,NF-κB Signaling,NGF Signaling,Nur77 Signaling in T Lymphocytes,PKCθ Signaling in T Lymphocytes,Production of Nitric Oxide and Reactive Oxygen Species in Macrophages,RANK Signaling in Osteoclasts,SAPK/JNK Signaling,Sertoli Cell-…
hsa-miR-181b-5p	miR-181a-5p (and other miRNAs w/seed ACAUUCA)	-2,184	TargetScan Human	Moderate (predicted)	ENSDARG00000060348	MAP3K3	6,14E-05	-2,285	B Cell Receptor Signaling,Cardiac Hypertrophy Signaling,CD27 Signaling in Lymphocytes,ERK5 Signaling,Germ Cell-Sertoli Cell Junction Signaling,GNRH Signaling,HGF Signaling,NF-κB Signaling,NGF Signaling,Nur77 Signaling in T Lymphocytes,PKCθ Signaling in T Lymphocytes,Production of Nitric Oxide and Reactive Oxygen Species in Macrophages,RANK Signaling in Osteoclasts,SAPK/JNK Signaling,Sertoli Cell-…
hsa-let-7g-5p	let-7a-5p (and other miRNAs w/seed GAGGUAG)	2,337	TargetScan Human	Moderate (predicted)	ENSDARG00000060366	SLC12A9	1,31E-03	-1,511
hsa-miR-150-5p	miR-150-5p (and other miRNAs w/seed CUCCCAA)	2,308	TargetScan Human	Moderate (predicted)	ENSDARG00000060415	ARHGEF28	1,63E-06	-2,096
hsa-miR-135a-5p	miR-135a-5p (and other miRNAs w/seed AUGGCUU)	2,245	TargetScan Human	Moderate (predicted)	ENSDARG00000060430	ZFYVE28	7,08E-05	-1,767
hsa-miR-21-5p	miR-21-5p (and other miRNAs w/seed AGCUUAU)	2,685	TargetScan Human	Moderate (predicted)	ENSDARG00000060506	SOS2	2,87E-05	-1,604	Actin Cytoskeleton Signaling,Actin Nucleation by ARP-WASP Complex,Acute Myeloid Leukemia Signaling,Acute Phase Response Signaling,Adrenomedullin signaling pathway,Aldosterone Signaling in Epithelial Cells,Axonal Guidance Signaling,B Cell Receptor Signaling,Breast Cancer Regulation by Stathmin1,Cholecystokinin/Gastrin-mediated Signaling,Chronic Myeloid Leukemia Signaling,Colorectal Cancer Metastas…
hsa-miR-135a-5p	miR-135a-5p (and other miRNAs w/seed AUGGCUU)	2,245	TargetScan Human	Moderate (predicted)	ENSDARG00000060596	PRKAA1	3,36E-09	-1,907	AMPK Signaling,eNOS Signaling,Glucocorticoid Receptor Signaling,mTOR Signaling,Nitric Oxide Signaling in the Cardiovascular System,Osteoarthritis Pathway,PPARα/RXRα Activation,Pyridoxal 5'-phosphate Salvage Pathway,Salvage Pathways of Pyrimidine Ribonucleotides,Sirtuin Signaling Pathway,Type II Diabetes Mellitus Signaling
hsa-miR-135a-5p	miR-135a-5p (and other miRNAs w/seed AUGGCUU)	2,245	TargetScan Human	Moderate (predicted)	ENSDARG00000060725	DNAJC16	2,67E-03	-1,644	Aldosterone Signaling in Epithelial Cells,NRF2-mediated Oxidative Stress Response,Protein Ubiquitination Pathway
hsa-miR-141-3p	miR-141-3p (and other miRNAs w/seed AACACUG)	-1,749	TargetScan Human	Moderate (predicted)	ENSDARG00000060785	PCNX4	3,24E-04	-1,585
hsa-miR-27a-3p	miR-27a-3p (and other miRNAs w/seed UCACAGU)	-1,645	TargetScan Human	Moderate (predicted)	ENSDARG00000060785	PCNX4	3,24E-04	-1,585
hsa-let-7g-5p	let-7a-5p (and other miRNAs w/seed GAGGUAG)	2,337	TargetScan Human	Moderate (predicted)	ENSDARG00000060835	TECPR2	6,20E-07	-2,042
hsa-miR-1-3p	miR-1-3p (and other miRNAs w/seed GGAAUGU)	3,149	TargetScan Human	Moderate (predicted)	ENSDARG00000060841	PIK3C2A	6,44E-09	-1,891	14-3-3-mediated Signaling,3-phosphoinositide Biosynthesis,Actin Cytoskeleton Signaling,Acute Myeloid Leukemia Signaling,Adrenomedullin signaling pathway,Aldosterone Signaling in Epithelial Cells,AMPK Signaling,Amyotrophic Lateral Sclerosis Signaling,Angiopoietin Signaling,Antiproliferative Role of Somatostatin Receptor 2,Axonal Guidance Signaling,B Cell Receptor Signaling,Breast Cancer Regulation…
hsa-miR-30a-3p	miR-30a-3p (and other miRNAs w/seed UUUCAGU)	1,843	Ingenuity Expert Findings	Experimentally Observed	ENSDARG00000060841	PIK3C2A	6,44E-09	-1,891	14-3-3-mediated Signaling,3-phosphoinositide Biosynthesis,Actin Cytoskeleton Signaling,Acute Myeloid Leukemia Signaling,Adrenomedullin signaling pathway,Aldosterone Signaling in Epithelial Cells,AMPK Signaling,Amyotrophic Lateral Sclerosis Signaling,Angiopoietin Signaling,Antiproliferative Role of Somatostatin Receptor 2,Axonal Guidance Signaling,B Cell Receptor Signaling,Breast Cancer Regulation…
hsa-miR-1-3p	miR-1-3p (and other miRNAs w/seed GGAAUGU)	3,149	TargetScan Human	Moderate (predicted)	ENSDARG00000060865	SCAI	1,13E-02	-2,030
hsa-miR-204-5p	miR-204-5p (and other miRNAs w/seed UCCCUUU)	1,966	TargetScan Human	Moderate (predicted)	ENSDARG00000060944	RNF217	1,44E-02	-1,761
hsa-miR-1-3p	miR-1-3p (and other miRNAs w/seed GGAAUGU)	3,149	TargetScan Human	Moderate (predicted)	ENSDARG00000060954	TMCC1	5,29E-06	-1,988
hsa-miR-27a-3p	miR-27a-3p (and other miRNAs w/seed UCACAGU)	-1,645	TargetScan Human	High (predicted)	ENSDARG00000060954	TMCC1	5,29E-06	-1,988
hsa-let-7g-5p	let-7a-5p (and other miRNAs w/seed GAGGUAG)	2,337	TargetScan Human	Moderate (predicted)	ENSDARG00000060991	MIEF1	3,86E-09	-1,909
hsa-let-7g-5p	let-7a-5p (and other miRNAs w/seed GAGGUAG)	2,337	TargetScan Human	Moderate (predicted)	ENSDARG00000061000	KLHDC8A	2,47E-02	-2,090
hsa-miR-181b-5p	miR-181a-5p (and other miRNAs w/seed ACAUUCA)	-2,184	TargetScan Human	Moderate (predicted)	ENSDARG00000061021	FAM160A1	8,27E-06	-1,826
hsa-let-7g-5p	let-7a-5p (and other miRNAs w/seed GAGGUAG)	2,337	TargetScan Human	Moderate (predicted)	ENSDARG00000061061	DPAGT1	7,33E-03	-1,755	Dolichyl-diphosphooligosaccharide Biosynthesis
hsa-miR-27a-3p	miR-27a-3p (and other miRNAs w/seed UCACAGU)	-1,645	TargetScan Human	Moderate (predicted)	ENSDARG00000061214	LPIN2	1,65E-03	-1,867	Triacylglycerol Biosynthesis
hsa-let-7g-5p	let-7a-5p (and other miRNAs w/seed GAGGUAG)	2,337	TargetScan Human	Moderate (predicted)	ENSDARG00000061233	ABCC5	8,55E-03	1,548
hsa-let-7g-5p	let-7a-5p (and other miRNAs w/seed GAGGUAG)	2,337	TargetScan Human	Moderate (predicted)	ENSDARG00000061265	LMLN	5,41E-03	-1,631
hsa-let-7g-5p	let-7a-5p (and other miRNAs w/seed GAGGUAG)	2,337	TargetScan Human	Moderate (predicted)	ENSDARG00000061268	AGO2	3,86E-06	-1,592	EIF2 Signaling,Regulation of eIF4 and p70S6K Signaling
hsa-miR-181b-5p	miR-181a-5p (and other miRNAs w/seed ACAUUCA)	-2,184	TargetScan Human	Moderate (predicted)	ENSDARG00000061268	AGO2	3,86E-06	-1,592	EIF2 Signaling,Regulation of eIF4 and p70S6K Signaling
hsa-miR-27a-3p	miR-27a-3p (and other miRNAs w/seed UCACAGU)	-1,645	TargetScan Human	Moderate (predicted)	ENSDARG00000061268	AGO2	3,86E-06	-1,592	EIF2 Signaling,Regulation of eIF4 and p70S6K Signaling
hsa-let-7g-5p	let-7a-5p (and other miRNAs w/seed GAGGUAG)	2,337	TargetScan Human	High (predicted)	ENSDARG00000061335	GALNT1	5,40E-03	-2,737
hsa-miR-30a-3p	miR-30a-3p (and other miRNAs w/seed UUUCAGU)	1,843	TargetScan Human	Moderate (predicted)	ENSDARG00000061335	GALNT1	5,40E-03	-2,737
hsa-miR-1-3p	miR-1-3p (and other miRNAs w/seed GGAAUGU)	3,149	TarBase,miRecords	Experimentally Observed	ENSDARG00000061437	INPP5F	9,70E-04	-1,625	1D-myo-inositol Hexakisphosphate Biosynthesis II (Mammalian),3-phosphoinositide Biosynthesis,3-phosphoinositide Degradation,B Cell Receptor Signaling,D-myo-inositol (1,3,4)-trisphosphate Biosynthesis,D-myo-inositol (1,4,5)-trisphosphate Degradation,D-myo-inositol (1,4,5,6)-Tetrakisphosphate Biosynthesis,D-myo-inositol (3,4,5,6)-tetrakisphosphate Biosynthesis,D-myo-inositol-5-phosphate Metabolism,…
hsa-let-7g-5p	let-7a-5p (and other miRNAs w/seed GAGGUAG)	2,337	TargetScan Human	Moderate (predicted)	ENSDARG00000061525	SLK	4,56E-11	-1,812	Mitotic Roles of Polo-Like Kinase
hsa-miR-135a-5p	miR-135a-5p (and other miRNAs w/seed AUGGCUU)	2,245	TargetScan Human	Moderate (predicted)	ENSDARG00000061579	MYO1C	2,81E-02	-1,567
hsa-miR-181b-5p	miR-181a-5p (and other miRNAs w/seed ACAUUCA)	-2,184	TargetScan Human	Moderate (predicted)	ENSDARG00000061640	SIPA1L2	5,06E-09	-1,659
hsa-miR-27a-3p	miR-27a-3p (and other miRNAs w/seed UCACAGU)	-1,645	TargetScan Human	Moderate (predicted)	ENSDARG00000061647	NRXN1	5,98E-03	-2,980
hsa-miR-205-5p	miR-205-5p (and other miRNAs w/seed CCUUCAU)	-3,555	TargetScan Human	High (predicted)	ENSDARG00000061682	BICC1	4,47E-07	-2,635
hsa-miR-27a-3p	miR-27a-3p (and other miRNAs w/seed UCACAGU)	-1,645	TargetScan Human	Moderate (predicted)	ENSDARG00000061682	BICC1	4,47E-07	-2,635
hsa-miR-141-3p	miR-141-3p (and other miRNAs w/seed AACACUG)	-1,749	TargetScan Human	Moderate (predicted)	ENSDARG00000061687	ATXN1	4,24E-07	-1,927
hsa-miR-204-5p	miR-204-5p (and other miRNAs w/seed UCCCUUU)	1,966	TargetScan Human	Moderate (predicted)	ENSDARG00000061690	NXPE3	2,44E-06	-1,917
hsa-miR-1-3p	miR-1-3p (and other miRNAs w/seed GGAAUGU)	3,149	TargetScan Human	Moderate (predicted)	ENSDARG00000061738	MARCH2	4,57E-03	-2,353
hsa-let-7g-5p	let-7a-5p (and other miRNAs w/seed GAGGUAG)	2,337	miRecords	Experimentally Observed	ENSDARG00000061757	RABGAP1L	2,71E-16	-1,939
hsa-miR-1-3p	miR-1-3p (and other miRNAs w/seed GGAAUGU)	3,149	TarBase,TargetScan Human,miRecords	Experimentally Observed,High (predicted)	ENSDARG00000061757	RABGAP1L	2,71E-16	-1,939
hsa-miR-21-5p	miR-21-5p (and other miRNAs w/seed AGCUUAU)	2,685	TargetScan Human	Moderate (predicted)	ENSDARG00000061757	RABGAP1L	2,71E-16	-1,939
hsa-miR-205-5p	miR-205-5p (and other miRNAs w/seed CCUUCAU)	-3,555	TargetScan Human	Moderate (predicted)	ENSDARG00000061885	SATB2	2,20E-03	2,325
hsa-miR-27a-3p	miR-27a-3p (and other miRNAs w/seed UCACAGU)	-1,645	TargetScan Human	Moderate (predicted)	ENSDARG00000061885	SATB2	2,20E-03	2,325
hsa-miR-27a-3p	miR-27a-3p (and other miRNAs w/seed UCACAGU)	-1,645	TargetScan Human	High (predicted)	ENSDARG00000061936	FBXO10	3,45E-05	-2,000
hsa-miR-1-3p	miR-1-3p (and other miRNAs w/seed GGAAUGU)	3,149	TarBase,TargetScan Human,miRecords	Experimentally Observed,Moderate (predicted)	ENSDARG00000061985	RBM47	6,32E-14	1,947
hsa-miR-181b-5p	miR-181a-5p (and other miRNAs w/seed ACAUUCA)	-2,184	TargetScan Human	Moderate (predicted)	ENSDARG00000061985	RBM47	6,32E-14	1,947
hsa-miR-205-5p	miR-205-5p (and other miRNAs w/seed CCUUCAU)	-3,555	TargetScan Human	Moderate (predicted)	ENSDARG00000061985	RBM47	6,32E-14	1,947
hsa-let-7g-5p	let-7a-5p (and other miRNAs w/seed GAGGUAG)	2,337	TargetScan Human	Moderate (predicted)	ENSDARG00000062003	MYO5B	8,73E-03	1,516
hsa-miR-135a-5p	miR-135a-5p (and other miRNAs w/seed AUGGCUU)	2,245	TargetScan Human	Moderate (predicted)	ENSDARG00000062168	TMEM168	1,15E-07	-1,760
hsa-let-7g-5p	let-7a-5p (and other miRNAs w/seed GAGGUAG)	2,337	TargetScan Human	Moderate (predicted)	ENSDARG00000062181	BMT2	1,13E-06	-1,634
hsa-miR-205-5p	miR-205-5p (and other miRNAs w/seed CCUUCAU)	-3,555	TargetScan Human	Moderate (predicted)	ENSDARG00000062190	PDE3B	7,02E-04	-1,978	cAMP-mediated signaling,Cardiac β-adrenergic Signaling,Cellular Effects of Sildenafil (Viagra),G-Protein Coupled Receptor Signaling,Gustation Pathway,Insulin Receptor Signaling,Leptin Signaling in Obesity,Nitric Oxide Signaling in the Cardiovascular System,Protein Kinase A Signaling,Relaxin Signaling,TR/RXR Activation,tRNA Splicing
hsa-miR-135a-5p	miR-135a-5p (and other miRNAs w/seed AUGGCUU)	2,245	TargetScan Human	Moderate (predicted)	ENSDARG00000062237	NFS1	4,73E-05	-1,616	Alanine Biosynthesis III,Iron homeostasis signaling pathway,Molybdenum Cofactor Biosynthesis
hsa-miR-1-3p	miR-1-3p (and other miRNAs w/seed GGAAUGU)	3,149	TargetScan Human	Moderate (predicted)	ENSDARG00000062268	JARID2	9,51E-05	-1,583	Role of Oct4 in Mammalian Embryonic Stem Cell Pluripotency
hsa-miR-204-5p	miR-204-5p (and other miRNAs w/seed UCCCUUU)	1,966	TargetScan Human	Moderate (predicted)	ENSDARG00000062268	JARID2	9,51E-05	-1,583	Role of Oct4 in Mammalian Embryonic Stem Cell Pluripotency
hsa-let-7g-5p	let-7a-5p (and other miRNAs w/seed GAGGUAG)	2,337	TargetScan Human	Moderate (predicted)	ENSDARG00000062418	TTL	1,59E-08	-1,943
hsa-miR-1-3p	miR-1-3p (and other miRNAs w/seed GGAAUGU)	3,149	TargetScan Human	Moderate (predicted)	ENSDARG00000062955	FAM69A	4,16E-05	-2,146
hsa-let-7g-5p	let-7a-5p (and other miRNAs w/seed GAGGUAG)	2,337	TargetScan Human	Moderate (predicted)	ENSDARG00000062956	DAGLA	9,44E-06	-2,047	Triacylglycerol Degradation
hsa-miR-150-5p	miR-150-5p (and other miRNAs w/seed CUCCCAA)	2,308	TargetScan Human	Moderate (predicted)	ENSDARG00000063069	GRIPAP1	1,12E-04	-2,073
hsa-let-7g-5p	let-7a-5p (and other miRNAs w/seed GAGGUAG)	2,337	TargetScan Human	Moderate (predicted)	ENSDARG00000063079	AGO3	4,27E-08	-1,871	EIF2 Signaling,Regulation of eIF4 and p70S6K Signaling
hsa-miR-135a-5p	miR-135a-5p (and other miRNAs w/seed AUGGCUU)	2,245	TargetScan Human	Moderate (predicted)	ENSDARG00000063191	EXTL2	1,24E-02	-1,731	Heparan Sulfate Biosynthesis,Heparan Sulfate Biosynthesis (Late Stages)
hsa-miR-1-3p	miR-1-3p (and other miRNAs w/seed GGAAUGU)	3,149	TargetScan Human	Moderate (predicted)	ENSDARG00000063416	PTPRK	8,50E-06	-1,534	Protein Kinase A Signaling
hsa-miR-135a-5p	miR-135a-5p (and other miRNAs w/seed AUGGCUU)	2,245	TargetScan Human	Moderate (predicted)	ENSDARG00000063435	TRPM4	2,50E-04	2,332
hsa-miR-1-3p	miR-1-3p (and other miRNAs w/seed GGAAUGU)	3,149	TarBase,TargetScan Human	Experimentally Observed,High (predicted)	ENSDARG00000063525	ADPGK	3,02E-05	-1,588	Pyridoxal 5'-phosphate Salvage Pathway,Salvage Pathways of Pyrimidine Ribonucleotides
hsa-miR-181b-5p	miR-181a-5p (and other miRNAs w/seed ACAUUCA)	-2,184	TargetScan Human	High (predicted)	ENSDARG00000063553	RLF	8,20E-06	-1,561
hsa-let-7g-5p	let-7a-5p (and other miRNAs w/seed GAGGUAG)	2,337	TargetScan Human	Moderate (predicted)	ENSDARG00000063649	TEAD3	3,47E-05	-1,628	HIPPO signaling
hsa-miR-135a-5p	miR-135a-5p (and other miRNAs w/seed AUGGCUU)	2,245	TargetScan Human	Moderate (predicted)	ENSDARG00000067713	SNX18	1,40E-07	-1,725
hsa-miR-141-3p	miR-141-3p (and other miRNAs w/seed AACACUG)	-1,749	TargetScan Human	Moderate (predicted)	ENSDARG00000067713	SNX18	1,40E-07	-1,725
hsa-miR-205-5p	miR-205-5p (and other miRNAs w/seed CCUUCAU)	-3,555	TargetScan Human	Moderate (predicted)	ENSDARG00000067920	RAB8A	2,16E-07	-1,842	AMPK Signaling
hsa-miR-21-5p	miR-21-5p (and other miRNAs w/seed AGCUUAU)	2,685	TargetScan Human	Moderate (predicted)	ENSDARG00000067975	ATP5IF1	7,54E-09	1,521
hsa-miR-27a-3p	miR-27a-3p (and other miRNAs w/seed UCACAGU)	-1,645	TargetScan Human	Moderate (predicted)	ENSDARG00000068714	KSR1	2,77E-04	-1,685	Ceramide Signaling,ERK/MAPK Signaling
hsa-miR-181b-5p	miR-181a-5p (and other miRNAs w/seed ACAUUCA)	-2,184	TargetScan Human	Moderate (predicted)	ENSDARG00000068732	SPRY4	5,61E-04	1,682
hsa-miR-141-3p	miR-141-3p (and other miRNAs w/seed AACACUG)	-1,749	TargetScan Human	Moderate (predicted)	ENSDARG00000068868	NAP1L4	1,69E-04	-1,639
hsa-miR-1-3p	miR-1-3p (and other miRNAs w/seed GGAAUGU)	3,149	TarBase	Experimentally Observed	ENSDARG00000069114	UNC93B1	2,59E-02	-1,624
hsa-miR-1-3p	miR-1-3p (and other miRNAs w/seed GGAAUGU)	3,149	TargetScan Human	Moderate (predicted)	ENSDARG00000069157	TMEM135	8,56E-08	-1,841
hsa-miR-141-3p	miR-141-3p (and other miRNAs w/seed AACACUG)	-1,749	TargetScan Human	Moderate (predicted)	ENSDARG00000069157	TMEM135	8,56E-08	-1,841
hsa-miR-135a-5p	miR-135a-5p (and other miRNAs w/seed AUGGCUU)	2,245	TargetScan Human	Moderate (predicted)	ENSDARG00000069184	UBTD2	5,01E-08	2,047
hsa-miR-181b-5p	miR-181a-5p (and other miRNAs w/seed ACAUUCA)	-2,184	TargetScan Human	Moderate (predicted)	ENSDARG00000069249	AFTPH	2,93E-04	-1,579
hsa-miR-181b-5p	miR-181a-5p (and other miRNAs w/seed ACAUUCA)	-2,184	TargetScan Human	Moderate (predicted)	ENSDARG00000069431	SLC26A4	2,28E-03	2,127
hsa-miR-1-3p	miR-1-3p (and other miRNAs w/seed GGAAUGU)	3,149	TargetScan Human	Moderate (predicted)	ENSDARG00000069829	RRAGC	5,57E-08	-2,074
hsa-miR-204-5p	miR-204-5p (and other miRNAs w/seed UCCCUUU)	1,966	TargetScan Human	Moderate (predicted)	ENSDARG00000069829	RRAGC	5,57E-08	-2,074
hsa-let-7g-5p	let-7a-5p (and other miRNAs w/seed GAGGUAG)	2,337	TargetScan Human	High (predicted)	ENSDARG00000070028	TMEM41A	1,34E-02	-1,543
hsa-let-7g-5p	let-7a-5p (and other miRNAs w/seed GAGGUAG)	2,337	TargetScan Human	High (predicted)	ENSDARG00000070040	KIAA1328	1,16E-13	-2,406
hsa-miR-1-3p	miR-1-3p (and other miRNAs w/seed GGAAUGU)	3,149	TargetScan Human	Moderate (predicted)	ENSDARG00000070055	ARFIP1	2,84E-07	-1,808
hsa-miR-1-3p	miR-1-3p (and other miRNAs w/seed GGAAUGU)	3,149	TarBase,TargetScan Human,miRecords	Experimentally Observed,High (predicted)	ENSDARG00000070453	GCH1	3,54E-05	2,245	Dopamine Receptor Signaling,Serotonin Receptor Signaling,Tetrahydrobiopterin Biosynthesis I,Tetrahydrobiopterin Biosynthesis II
hsa-miR-135a-5p	miR-135a-5p (and other miRNAs w/seed AUGGCUU)	2,245	TargetScan Human	Moderate (predicted)	ENSDARG00000070453	GCH1	3,54E-05	2,245	Dopamine Receptor Signaling,Serotonin Receptor Signaling,Tetrahydrobiopterin Biosynthesis I,Tetrahydrobiopterin Biosynthesis II
hsa-miR-27a-3p	miR-27a-3p (and other miRNAs w/seed UCACAGU)	-1,645	TargetScan Human	Moderate (predicted)	ENSDARG00000070453	GCH1	3,54E-05	2,245	Dopamine Receptor Signaling,Serotonin Receptor Signaling,Tetrahydrobiopterin Biosynthesis I,Tetrahydrobiopterin Biosynthesis II
hsa-miR-27a-3p	miR-27a-3p (and other miRNAs w/seed UCACAGU)	-1,645	TargetScan Human	Moderate (predicted)	ENSDARG00000070470	SH3RF1	2,98E-08	-1,929	Rac Signaling
hsa-let-7g-5p	let-7a-5p (and other miRNAs w/seed GAGGUAG)	2,337	TargetScan Human	Moderate (predicted)	ENSDARG00000070606	IKBKE	4,52E-03	-1,619	4-1BB Signaling in T Lymphocytes,Activation of IRF by Cytosolic Pattern Recognition Receptors,Acute Phase Response Signaling,Angiopoietin Signaling,Antioxidant Action of Vitamin C,Apoptosis Signaling,April Mediated Signaling,B Cell Activating Factor Signaling,B Cell Receptor Signaling,CD27 Signaling in Lymphocytes,CD28 Signaling in T Helper Cells,CD40 Signaling,Chronic Myeloid Leukemia Signaling,…
hsa-miR-141-3p	miR-141-3p (and other miRNAs w/seed AACACUG)	-1,749	TargetScan Human	Moderate (predicted)	ENSDARG00000070654	PEX5	3,93E-06	-1,666
hsa-miR-135a-5p	miR-135a-5p (and other miRNAs w/seed AUGGCUU)	2,245	TargetScan Human	Moderate (predicted)	ENSDARG00000070839	EVI5	9,86E-03	-1,574
hsa-miR-21-5p	miR-21-5p (and other miRNAs w/seed AGCUUAU)	2,685	TargetScan Human	Moderate (predicted)	ENSDARG00000070913	SOX2	4,61E-17	2,079	Embryonic Stem Cell Differentiation into Cardiac Lineages,Human Embryonic Stem Cell Pluripotency,Mouse Embryonic Stem Cell Pluripotency,Role of NANOG in Mammalian Embryonic Stem Cell Pluripotency,Role of Oct4 in Mammalian Embryonic Stem Cell Pluripotency,Transcriptional Regulatory Network in Embryonic Stem Cells,Wnt/β-catenin Signaling
hsa-miR-27a-3p	miR-27a-3p (and other miRNAs w/seed UCACAGU)	-1,645	TargetScan Human	Moderate (predicted)	ENSDARG00000071021	PAPSS2	8,04E-10	-2,930	LPS/IL-1 Mediated Inhibition of RXR Function,PXR/RXR Activation,Sulfate Activation for Sulfonation
hsa-miR-135a-5p	miR-135a-5p (and other miRNAs w/seed AUGGCUU)	2,245	TargetScan Human	Moderate (predicted)	ENSDARG00000071062	HPS5	2,07E-07	-1,766
hsa-miR-200a-5p	miR-200a-5p (and other miRNAs w/seed AUCUUAC)	2,288	TargetScan Human	High (predicted)	ENSDARG00000071196	CAVIN2	2,07E-05	2,043
hsa-miR-21-5p	miR-21-5p (and other miRNAs w/seed AGCUUAU)	2,685	TargetScan Human	Moderate (predicted)	ENSDARG00000071196	CAVIN2	2,07E-05	2,043
hsa-miR-181b-5p	miR-181a-5p (and other miRNAs w/seed ACAUUCA)	-2,184	TargetScan Human	High (predicted)	ENSDARG00000071259	FBXO34	7,77E-14	-2,025
hsa-miR-1-3p	miR-1-3p (and other miRNAs w/seed GGAAUGU)	3,149	TarBase	Experimentally Observed	ENSDARG00000071271	SAC3D1	1,31E-03	-2,133
hsa-miR-135a-5p	miR-135a-5p (and other miRNAs w/seed AUGGCUU)	2,245	TargetScan Human	Moderate (predicted)	ENSDARG00000071492	FBXO45	3,58E-10	-2,101
hsa-let-7g-5p	let-7a-5p (and other miRNAs w/seed GAGGUAG)	2,337	TargetScan Human	Moderate (predicted)	ENSDARG00000071524	INSR	1,53E-10	-2,332	AMPK Signaling,Caveolar-mediated Endocytosis Signaling,EIF2 Signaling,G Protein Signaling Mediated by Tubby,Hepatic Cholestasis,Insulin Receptor Signaling,Maturity Onset Diabetes of Young (MODY) Signaling,mTOR Signaling,NF-κB Signaling,PPAR Signaling,PPARα/RXRα Activation,PTEN Signaling,PXR/RXR Activation,STAT3 Pathway,Type II Diabetes Mellitus Signaling
hsa-miR-27a-3p	miR-27a-3p (and other miRNAs w/seed UCACAGU)	-1,645	TargetScan Human	Moderate (predicted)	ENSDARG00000071524	INSR	1,53E-10	-2,332	AMPK Signaling,Caveolar-mediated Endocytosis Signaling,EIF2 Signaling,G Protein Signaling Mediated by Tubby,Hepatic Cholestasis,Insulin Receptor Signaling,Maturity Onset Diabetes of Young (MODY) Signaling,mTOR Signaling,NF-κB Signaling,PPAR Signaling,PPARα/RXRα Activation,PTEN Signaling,PXR/RXR Activation,STAT3 Pathway,Type II Diabetes Mellitus Signaling
hsa-miR-27a-3p	miR-27a-3p (and other miRNAs w/seed UCACAGU)	-1,645	TargetScan Human	Moderate (predicted)	ENSDARG00000073738	DENND2C	1,06E-13	-2,712
hsa-miR-181b-5p	miR-181a-5p (and other miRNAs w/seed ACAUUCA)	-2,184	TargetScan Human	Moderate (predicted)	ENSDARG00000073743	SLC25A37	2,05E-04	-1,940	Iron homeostasis signaling pathway
hsa-miR-135a-5p	miR-135a-5p (and other miRNAs w/seed AUGGCUU)	2,245	TargetScan Human	Moderate (predicted)	ENSDARG00000074056	KCTD1	5,22E-03	-2,259
hsa-miR-204-5p	miR-204-5p (and other miRNAs w/seed UCCCUUU)	1,966	TargetScan Human	Moderate (predicted)	ENSDARG00000074056	KCTD1	5,22E-03	-2,259
hsa-miR-135a-5p	miR-135a-5p (and other miRNAs w/seed AUGGCUU)	2,245	TargetScan Human	Moderate (predicted)	ENSDARG00000074094	TGM2	1,27E-04	1,938	Aryl Hydrocarbon Receptor Signaling,Huntington's Disease Signaling,Phospholipase C Signaling
hsa-miR-27a-3p	miR-27a-3p (and other miRNAs w/seed UCACAGU)	-1,645	TargetScan Human	High (predicted)	ENSDARG00000074169	GPAM	1,35E-04	-2,038	CDP-diacylglycerol Biosynthesis I,Phosphatidylglycerol Biosynthesis II (Non-plastidic),Triacylglycerol Biosynthesis
hsa-miR-30a-3p	miR-30a-3p (and other miRNAs w/seed UUUCAGU)	1,843	TargetScan Human	Moderate (predicted)	ENSDARG00000074480	CNKSR2	2,07E-02	-2,317
hsa-let-7g-5p	let-7a-5p (and other miRNAs w/seed GAGGUAG)	2,337	TargetScan Human	High (predicted)	ENSDARG00000074540	GPR63	2,05E-10	-1,716
hsa-let-7g-5p	let-7a-5p (and other miRNAs w/seed GAGGUAG)	2,337	TargetScan Human	High (predicted)	ENSDARG00000074599	FRMD4B	9,85E-05	-1,518
hsa-miR-1-3p	miR-1-3p (and other miRNAs w/seed GGAAUGU)	3,149	TargetScan Human	Moderate (predicted)	ENSDARG00000074858	STARD7	5,99E-07	-2,159
hsa-miR-150-5p	miR-150-5p (and other miRNAs w/seed CUCCCAA)	2,308	TargetScan Human	Moderate (predicted)	ENSDARG00000074858	STARD7	5,99E-07	-2,159
hsa-miR-27a-3p	miR-27a-3p (and other miRNAs w/seed UCACAGU)	-1,645	TargetScan Human	High (predicted)	ENSDARG00000074892	PDE6D	1,90E-02	-1,683	cAMP-mediated signaling,Cardiac β-adrenergic Signaling,G-Protein Coupled Receptor Signaling,Gustation Pathway,Phototransduction Pathway,Protein Kinase A Signaling,Relaxin Signaling,tRNA Splicing,Wnt/Ca+ pathway
hsa-miR-30a-3p	miR-30a-3p (and other miRNAs w/seed UUUCAGU)	1,843	TargetScan Human	Moderate (predicted)	ENSDARG00000074967	TMEM87A	1,10E-03	-1,588
hsa-let-7g-5p	let-7a-5p (and other miRNAs w/seed GAGGUAG)	2,337	TargetScan Human	High (predicted)	ENSDARG00000075158	IGDCC3	1,15E-03	-2,234
hsa-let-7g-5p	let-7a-5p (and other miRNAs w/seed GAGGUAG)	2,337	TargetScan Human	Moderate (predicted)	ENSDARG00000075331	GOLGA4	2,87E-05	-1,620
hsa-miR-27a-3p	miR-27a-3p (and other miRNAs w/seed UCACAGU)	-1,645	TargetScan Human	High (predicted)	ENSDARG00000075362	WHRN	7,49E-10	-2,942
hsa-miR-1-3p	miR-1-3p (and other miRNAs w/seed GGAAUGU)	3,149	TargetScan Human	Moderate (predicted)	ENSDARG00000075400	FBXO33	7,07E-03	-2,116
hsa-miR-181b-5p	miR-181a-5p (and other miRNAs w/seed ACAUUCA)	-2,184	TargetScan Human	Moderate (predicted)	ENSDARG00000075400	FBXO33	7,07E-03	-2,116
hsa-miR-27a-3p	miR-27a-3p (and other miRNAs w/seed UCACAGU)	-1,645	TargetScan Human	Moderate (predicted)	ENSDARG00000075400	FBXO33	7,07E-03	-2,116
hsa-miR-30a-3p	miR-30a-3p (and other miRNAs w/seed UUUCAGU)	1,843	TargetScan Human	Moderate (predicted)	ENSDARG00000075400	FBXO33	7,07E-03	-2,116
hsa-miR-1-3p	miR-1-3p (and other miRNAs w/seed GGAAUGU)	3,149	TargetScan Human	Moderate (predicted)	ENSDARG00000075435	AKAP11	2,90E-03	-1,621	cAMP-mediated signaling,Cardiac β-adrenergic Signaling,Protein Kinase A Signaling
hsa-miR-1-3p	miR-1-3p (and other miRNAs w/seed GGAAUGU)	3,149	TarBase,TargetScan Human,miRecords	Experimentally Observed,High (predicted)	ENSDARG00000075616	POLR2K	1,61E-03	1,580	Androgen Signaling,Assembly of RNA Polymerase II Complex,CREB Signaling in Neurons,Estrogen Receptor Signaling,Glucocorticoid Receptor Signaling,Hereditary Breast Cancer Signaling,Huntington's Disease Signaling,Nucleotide Excision Repair Pathway
hsa-miR-181b-5p	miR-181a-5p (and other miRNAs w/seed ACAUUCA)	-2,184	TargetScan Human	Moderate (predicted)	ENSDARG00000075616	POLR2K	1,61E-03	1,580	Androgen Signaling,Assembly of RNA Polymerase II Complex,CREB Signaling in Neurons,Estrogen Receptor Signaling,Glucocorticoid Receptor Signaling,Hereditary Breast Cancer Signaling,Huntington's Disease Signaling,Nucleotide Excision Repair Pathway
hsa-miR-204-5p	miR-204-5p (and other miRNAs w/seed UCCCUUU)	1,966	TargetScan Human	High (predicted)	ENSDARG00000075616	POLR2K	1,61E-03	1,580	Androgen Signaling,Assembly of RNA Polymerase II Complex,CREB Signaling in Neurons,Estrogen Receptor Signaling,Glucocorticoid Receptor Signaling,Hereditary Breast Cancer Signaling,Huntington's Disease Signaling,Nucleotide Excision Repair Pathway
hsa-miR-135a-5p	miR-135a-5p (and other miRNAs w/seed AUGGCUU)	2,245	TargetScan Human	Moderate (predicted)	ENSDARG00000075621	BIRC5	1,20E-06	1,612	Angiopoietin Signaling,Colorectal Cancer Metastasis Signaling,Neuroinflammation Signaling Pathway,p53 Signaling,Pancreatic Adenocarcinoma Signaling
hsa-miR-1-3p	miR-1-3p (and other miRNAs w/seed GGAAUGU)	3,149	TargetScan Human	High (predicted)	ENSDARG00000075682	ORC6	3,70E-10	-1,837	Cell Cycle Control of Chromosomal Replication
hsa-miR-200a-5p	miR-200a-5p (and other miRNAs w/seed AUCUUAC)	2,288	TargetScan Human	High (predicted)	ENSDARG00000075709	NDUFB3	5,15E-03	1,509	Mitochondrial Dysfunction,Oxidative Phosphorylation,Sirtuin Signaling Pathway
hsa-miR-135a-5p	miR-135a-5p (and other miRNAs w/seed AUGGCUU)	2,245	TargetScan Human	Moderate (predicted)	ENSDARG00000075721	ZDHHC6	2,08E-07	-1,796
hsa-miR-204-5p	miR-204-5p (and other miRNAs w/seed UCCCUUU)	1,966	TargetScan Human	Moderate (predicted)	ENSDARG00000075748	NCKAP1L	2,35E-02	-1,904	Actin Cytoskeleton Signaling
hsa-miR-141-3p	miR-141-3p (and other miRNAs w/seed AACACUG)	-1,749	TargetScan Human	Moderate (predicted)	ENSDARG00000075774	FOXJ3	6,13E-05	-1,776
hsa-miR-1-3p	miR-1-3p (and other miRNAs w/seed GGAAUGU)	3,149	TarBase,miRecords	Experimentally Observed	ENSDARG00000075793	PREX1	2,50E-11	-2,538
hsa-miR-27a-3p	miR-27a-3p (and other miRNAs w/seed UCACAGU)	-1,645	TargetScan Human	High (predicted)	ENSDARG00000075823	ZNF608	1,40E-04	2,111
hsa-miR-27a-3p	miR-27a-3p (and other miRNAs w/seed UCACAGU)	-1,645	TargetScan Human	Moderate (predicted)	ENSDARG00000075851	OAF	2,96E-04	-1,696
hsa-miR-135a-5p	miR-135a-5p (and other miRNAs w/seed AUGGCUU)	2,245	TargetScan Human	Moderate (predicted)	ENSDARG00000075931	ACSL5	1,56E-04	-1,887	Fatty Acid Activation,Fatty Acid β-oxidation I,LPS/IL-1 Mediated Inhibition of RXR Function,Mitochondrial L-carnitine Shuttle Pathway,Stearate Biosynthesis I (Animals),Type II Diabetes Mellitus Signaling,γ-linolenate Biosynthesis II (Animals)
hsa-let-7g-5p	let-7a-5p (and other miRNAs w/seed GAGGUAG)	2,337	TargetScan Human	Moderate (predicted)	ENSDARG00000076092	SLC31A2	4,87E-02	-1,682
hsa-miR-135a-5p	miR-135a-5p (and other miRNAs w/seed AUGGCUU)	2,245	TargetScan Human	High (predicted)	ENSDARG00000076092	SLC31A2	4,87E-02	-1,682
hsa-miR-27a-3p	miR-27a-3p (and other miRNAs w/seed UCACAGU)	-1,645	TargetScan Human	High (predicted)	ENSDARG00000076118	CDIP1	2,47E-07	-2,261
hsa-miR-135a-5p	miR-135a-5p (and other miRNAs w/seed AUGGCUU)	2,245	TargetScan Human	Moderate (predicted)	ENSDARG00000076308	PDP1	7,01E-04	-1,802
hsa-miR-135a-5p	miR-135a-5p (and other miRNAs w/seed AUGGCUU)	2,245	TargetScan Human	Moderate (predicted)	ENSDARG00000076309	MXRA5	3,93E-03	-1,579
hsa-miR-1-3p	miR-1-3p (and other miRNAs w/seed GGAAUGU)	3,149	TargetScan Human	Moderate (predicted)	ENSDARG00000076339	CLN5	3,45E-02	-2,472
hsa-miR-204-5p	miR-204-5p (and other miRNAs w/seed UCCCUUU)	1,966	TargetScan Human	Moderate (predicted)	ENSDARG00000076546	TRHR	2,31E-05	-2,929
hsa-miR-150-5p	miR-150-5p (and other miRNAs w/seed CUCCCAA)	2,308	TargetScan Human	High (predicted)	ENSDARG00000076571	SP5	7,83E-09	1,638
hsa-miR-1-3p	miR-1-3p (and other miRNAs w/seed GGAAUGU)	3,149	TarBase,miRecords	Experimentally Observed	ENSDARG00000076829	ANKIB1	1,70E-06	-1,865
hsa-miR-27a-3p	miR-27a-3p (and other miRNAs w/seed UCACAGU)	-1,645	TargetScan Human	Moderate (predicted)	ENSDARG00000076964	CABLES2	1,76E-07	-2,219
hsa-miR-1-3p	miR-1-3p (and other miRNAs w/seed GGAAUGU)	3,149	TargetScan Human	Moderate (predicted)	ENSDARG00000077012	EIF4E	8,99E-05	1,542	Axonal Guidance Signaling,Cardiac Hypertrophy Signaling,EIF2 Signaling,ERK/MAPK Signaling,FLT3 Signaling in Hematopoietic Progenitor Cells,Insulin Receptor Signaling,mTOR Signaling,PI3K/AKT Signaling,Regulation of eIF4 and p70S6K Signaling,Role of Tissue Factor in Cancer,UVB-Induced MAPK Signaling
hsa-let-7g-5p	let-7a-5p (and other miRNAs w/seed GAGGUAG)	2,337	TargetScan Human	Moderate (predicted)	ENSDARG00000077256	NAT8L	3,68E-02	1,610
hsa-miR-141-3p	miR-141-3p (and other miRNAs w/seed AACACUG)	-1,749	TargetScan Human	Moderate (predicted)	ENSDARG00000077372	TFRC	5,75E-03	-1,775	Clathrin-mediated Endocytosis Signaling,Iron homeostasis signaling pathway,Virus Entry via Endocytic Pathways
hsa-miR-181b-5p	miR-181a-5p (and other miRNAs w/seed ACAUUCA)	-2,184	TargetScan Human	High (predicted)	ENSDARG00000077372	TFRC	5,75E-03	-1,775	Clathrin-mediated Endocytosis Signaling,Iron homeostasis signaling pathway,Virus Entry via Endocytic Pathways
hsa-miR-200a-5p	miR-200a-5p (and other miRNAs w/seed AUCUUAC)	2,288	TargetScan Human	Moderate (predicted)	ENSDARG00000077442	TUBGCP5	3,36E-03	-1,623
hsa-miR-181b-5p	miR-181a-5p (and other miRNAs w/seed ACAUUCA)	-2,184	TargetScan Human	Moderate (predicted)	ENSDARG00000077513	PPP1R3D	1,70E-09	-2,919	Breast Cancer Regulation by Stathmin1,Cardiac β-adrenergic Signaling,CDK5 Signaling,Dopamine Receptor Signaling,Dopamine-DARPP32 Feedback in cAMP Signaling,ERK/MAPK Signaling,HIPPO signaling,Insulin Receptor Signaling,Production of Nitric Oxide and Reactive Oxygen Species in Macrophages,Protein Kinase A Signaling,Synaptic Long Term Potentiation
hsa-miR-21-5p	miR-21-5p (and other miRNAs w/seed AGCUUAU)	2,685	TargetScan Human	High (predicted)	ENSDARG00000077513	PPP1R3D	1,70E-09	-2,919	Breast Cancer Regulation by Stathmin1,Cardiac β-adrenergic Signaling,CDK5 Signaling,Dopamine Receptor Signaling,Dopamine-DARPP32 Feedback in cAMP Signaling,ERK/MAPK Signaling,HIPPO signaling,Insulin Receptor Signaling,Production of Nitric Oxide and Reactive Oxygen Species in Macrophages,Protein Kinase A Signaling,Synaptic Long Term Potentiation
hsa-let-7g-5p	let-7a-5p (and other miRNAs w/seed GAGGUAG)	2,337	TargetScan Human	High (predicted)	ENSDARG00000077583	B4GAT1	3,92E-02	1,532	Melatonin Degradation I,Nicotine Degradation II,Nicotine Degradation III,Serotonin Degradation,Superpathway of Melatonin Degradation,Thyroid Hormone Metabolism II (via Conjugation and/or Degradation)
hsa-miR-1-3p	miR-1-3p (and other miRNAs w/seed GGAAUGU)	3,149	TargetScan Human	High (predicted)	ENSDARG00000077637	MAL2	2,12E-02	1,678
hsa-let-7g-5p	let-7a-5p (and other miRNAs w/seed GAGGUAG)	2,337	TargetScan Human	Moderate (predicted)	ENSDARG00000077648	FNIP2	9,45E-06	-1,534
hsa-miR-21-5p	miR-21-5p (and other miRNAs w/seed AGCUUAU)	2,685	TargetScan Human	Moderate (predicted)	ENSDARG00000077648	FNIP2	9,45E-06	-1,534
hsa-miR-181b-5p	miR-181a-5p (and other miRNAs w/seed ACAUUCA)	-2,184	TargetScan Human	Moderate (predicted)	ENSDARG00000077722	PPP2R3A	2,74E-03	-2,543	3-phosphoinositide Biosynthesis,3-phosphoinositide Degradation,AMPK Signaling,ATM Signaling,Breast Cancer Regulation by Stathmin1,Cardiac β-adrenergic Signaling,CDK5 Signaling,Cell Cycle Regulation by BTG Family Proteins,Ceramide Signaling,CTLA4 Signaling in Cytotoxic T Lymphocytes,Cyclins and Cell Cycle Regulation,D-myo-inositol (1,4,5,6)-Tetrakisphosphate Biosynthesis,D-myo-inositol (3,4,5,6)-t…
hsa-miR-1-3p	miR-1-3p (and other miRNAs w/seed GGAAUGU)	3,149	TargetScan Human	Moderate (predicted)	ENSDARG00000077828	SLC29A3	1,45E-06	1,735
hsa-miR-135a-5p	miR-135a-5p (and other miRNAs w/seed AUGGCUU)	2,245	TargetScan Human	Moderate (predicted)	ENSDARG00000077828	SLC29A3	1,45E-06	1,735
hsa-let-7g-5p	let-7a-5p (and other miRNAs w/seed GAGGUAG)	2,337	TargetScan Human	Moderate (predicted)	ENSDARG00000077836	TTC22	1,19E-04	1,908
hsa-miR-1-3p	miR-1-3p (and other miRNAs w/seed GGAAUGU)	3,149	TargetScan Human	Moderate (predicted)	ENSDARG00000077982	ELF3	7,42E-04	1,914	ERK/MAPK Signaling,HGF Signaling,Osteoarthritis Pathway,Telomerase Signaling
hsa-let-7g-5p	let-7a-5p (and other miRNAs w/seed GAGGUAG)	2,337	TargetScan Human	Moderate (predicted)	ENSDARG00000077988	ABCC10	6,26E-24	-2,541	Cancer Drug Resistance By Drug Efflux
hsa-miR-27a-3p	miR-27a-3p (and other miRNAs w/seed UCACAGU)	-1,645	TargetScan Human	Moderate (predicted)	ENSDARG00000078095	CIPC	4,14E-04	-1,763
hsa-miR-27a-3p	miR-27a-3p (and other miRNAs w/seed UCACAGU)	-1,645	TargetScan Human	Moderate (predicted)	ENSDARG00000078127	NEURL4	2,55E-04	-1,601
hsa-miR-181b-5p	miR-181a-5p (and other miRNAs w/seed ACAUUCA)	-2,184	TargetScan Human	Moderate (predicted)	ENSDARG00000078139	APPL2	2,42E-02	-1,510	Wnt/β-catenin Signaling
hsa-miR-181b-5p	miR-181a-5p (and other miRNAs w/seed ACAUUCA)	-2,184	TargetScan Human	Moderate (predicted)	ENSDARG00000078188	FAM160A2	2,13E-06	-2,061
hsa-miR-204-5p	miR-204-5p (and other miRNAs w/seed UCCCUUU)	1,966	TargetScan Human	High (predicted)	ENSDARG00000078188	FAM160A2	2,13E-06	-2,061
hsa-miR-204-5p	miR-204-5p (and other miRNAs w/seed UCCCUUU)	1,966	TargetScan Human	Moderate (predicted)	ENSDARG00000078326	ARHGAP10	2,07E-06	-2,061	PAK Signaling
hsa-let-7g-5p	let-7a-5p (and other miRNAs w/seed GAGGUAG)	2,337	TargetScan Human	Moderate (predicted)	ENSDARG00000078335	AMOT	2,15E-07	-2,039	HIPPO signaling
hsa-miR-141-3p	miR-141-3p (and other miRNAs w/seed AACACUG)	-1,749	TarBase,TargetScan Human,miRecords	Experimentally Observed,Moderate (predicted)	ENSDARG00000078416	ZEB2	1,06E-04	1,695	Regulation of the Epithelial-Mesenchymal Transition Pathway
hsa-miR-200a-5p	miR-200a-5p (and other miRNAs w/seed AUCUUAC)	2,288	TargetScan Human	Moderate (predicted)	ENSDARG00000078416	ZEB2	1,06E-04	1,695	Regulation of the Epithelial-Mesenchymal Transition Pathway
hsa-miR-204-5p	miR-204-5p (and other miRNAs w/seed UCCCUUU)	1,966	TargetScan Human	High (predicted)	ENSDARG00000078416	ZEB2	1,06E-04	1,695	Regulation of the Epithelial-Mesenchymal Transition Pathway
hsa-miR-205-5p	miR-205-5p (and other miRNAs w/seed CCUUCAU)	-3,555	miRecords	Experimentally Observed	ENSDARG00000078416	ZEB2	1,06E-04	1,695	Regulation of the Epithelial-Mesenchymal Transition Pathway
hsa-miR-181b-5p	miR-181a-5p (and other miRNAs w/seed ACAUUCA)	-2,184	TargetScan Human	Moderate (predicted)	ENSDARG00000078441	PPIP5K2	3,98E-03	-1,617	Inositol Pyrophosphates Biosynthesis,Superpathway of Inositol Phosphate Compounds
hsa-miR-135a-5p	miR-135a-5p (and other miRNAs w/seed AUGGCUU)	2,245	TargetScan Human	Moderate (predicted)	ENSDARG00000078585	MON1A	9,38E-05	-1,756
hsa-miR-181b-5p	miR-181a-5p (and other miRNAs w/seed ACAUUCA)	-2,184	TargetScan Human	Moderate (predicted)	ENSDARG00000078675	DOCK7	6,74E-06	-1,614
hsa-miR-205-5p	miR-205-5p (and other miRNAs w/seed CCUUCAU)	-3,555	TargetScan Human	Moderate (predicted)	ENSDARG00000078745	PNPLA8	4,29E-03	-2,045	Antioxidant Action of Vitamin C,Atherosclerosis Signaling,Eicosanoid Signaling,Endothelin-1 Signaling,Phospholipases,Role of MAPK Signaling in the Pathogenesis of Influenza,Sperm Motility,Synaptic Long Term Depression
hsa-miR-1-3p	miR-1-3p (and other miRNAs w/seed GGAAUGU)	3,149	TargetScan Human	Moderate (predicted)	ENSDARG00000078802	RNF111	5,36E-06	-1,636	TGF-β Signaling
hsa-miR-181b-5p	miR-181a-5p (and other miRNAs w/seed ACAUUCA)	-2,184	TargetScan Human	Moderate (predicted)	ENSDARG00000078822	CCDC18	1,11E-06	-2,244
hsa-miR-30a-3p	miR-30a-3p (and other miRNAs w/seed UUUCAGU)	1,843	TargetScan Human	Moderate (predicted)	ENSDARG00000078822	CCDC18	1,11E-06	-2,244
hsa-miR-1-3p	miR-1-3p (and other miRNAs w/seed GGAAUGU)	3,149	TarBase,TargetScan Human,miRecords	Experimentally Observed,High (predicted)	ENSDARG00000079027	CHSY1	3,63E-22	-2,618	Chondroitin and Dermatan Biosynthesis,Chondroitin Sulfate Biosynthesis,Chondroitin Sulfate Biosynthesis (Late Stages),Dermatan Sulfate Biosynthesis
hsa-miR-135a-5p	miR-135a-5p (and other miRNAs w/seed AUGGCUU)	2,245	TargetScan Human	Moderate (predicted)	ENSDARG00000079027	CHSY1	3,63E-22	-2,618	Chondroitin and Dermatan Biosynthesis,Chondroitin Sulfate Biosynthesis,Chondroitin Sulfate Biosynthesis (Late Stages),Dermatan Sulfate Biosynthesis
hsa-let-7g-5p	let-7a-5p (and other miRNAs w/seed GAGGUAG)	2,337	TargetScan Human	Moderate (predicted)	ENSDARG00000079049	CERCAM	2,41E-02	1,852
hsa-miR-135a-5p	miR-135a-5p (and other miRNAs w/seed AUGGCUU)	2,245	TargetScan Human	Moderate (predicted)	ENSDARG00000079049	CERCAM	2,41E-02	1,852
hsa-miR-30a-3p	miR-30a-3p (and other miRNAs w/seed UUUCAGU)	1,843	TargetScan Human	Moderate (predicted)	ENSDARG00000079059	RETREG1	2,19E-02	-1,510
hsa-let-7g-5p	let-7a-5p (and other miRNAs w/seed GAGGUAG)	2,337	TargetScan Human	Moderate (predicted)	ENSDARG00000079233	E2F2	1,11E-08	1,532	Breast Cancer Regulation by Stathmin1,Cell Cycle Regulation by BTG Family Proteins,Cell Cycle: G1/S Checkpoint Regulation,Chronic Myeloid Leukemia Signaling,Cyclins and Cell Cycle Regulation,Estrogen-mediated S-phase Entry,Glioblastoma Multiforme Signaling,Glioma Signaling,Molecular Mechanisms of Cancer,Pancreatic Adenocarcinoma Signaling,Role of BRCA1 in DNA Damage Response,Role of CHK Proteins …
hsa-miR-200a-5p	miR-200a-5p (and other miRNAs w/seed AUCUUAC)	2,288	TargetScan Human	Moderate (predicted)	ENSDARG00000079497	TCIM	3,51E-02	2,252
hsa-miR-27a-3p	miR-27a-3p (and other miRNAs w/seed UCACAGU)	-1,645	TargetScan Human	High (predicted)	ENSDARG00000079497	TCIM	3,51E-02	2,252
hsa-miR-205-5p	miR-205-5p (and other miRNAs w/seed CCUUCAU)	-3,555	TargetScan Human	Moderate (predicted)	ENSDARG00000079508	FAM114A2	2,68E-05	-1,674
hsa-miR-21-5p	miR-21-5p (and other miRNAs w/seed AGCUUAU)	2,685	TargetScan Human	Moderate (predicted)	ENSDARG00000079588	CASTOR1	4,10E-07	-2,372
hsa-let-7g-5p	let-7a-5p (and other miRNAs w/seed GAGGUAG)	2,337	TargetScan Human	Moderate (predicted)	ENSDARG00000079613	SALL3	3,22E-07	2,063
hsa-miR-21-5p	miR-21-5p (and other miRNAs w/seed AGCUUAU)	2,685	TargetScan Human	Moderate (predicted)	ENSDARG00000079613	SALL3	3,22E-07	2,063
hsa-miR-135a-5p	miR-135a-5p (and other miRNAs w/seed AUGGCUU)	2,245	TargetScan Human	Moderate (predicted)	ENSDARG00000079660	ZDHHC21	3,38E-02	-1,974
hsa-miR-141-3p	miR-141-3p (and other miRNAs w/seed AACACUG)	-1,749	TargetScan Human	Moderate (predicted)	ENSDARG00000079660	ZDHHC21	3,38E-02	-1,974
hsa-miR-30a-3p	miR-30a-3p (and other miRNAs w/seed UUUCAGU)	1,843	TargetScan Human	Moderate (predicted)	ENSDARG00000079660	ZDHHC21	3,38E-02	-1,974
hsa-miR-181b-5p	miR-181a-5p (and other miRNAs w/seed ACAUUCA)	-2,184	TargetScan Human	Moderate (predicted)	ENSDARG00000079881	TCAIM	3,19E-02	-2,145
hsa-miR-205-5p	miR-205-5p (and other miRNAs w/seed CCUUCAU)	-3,555	TargetScan Human	Moderate (predicted)	ENSDARG00000079881	TCAIM	3,19E-02	-2,145
hsa-miR-205-5p	miR-205-5p (and other miRNAs w/seed CCUUCAU)	-3,555	TargetScan Human	Moderate (predicted)	ENSDARG00000079939	JMJD1C	6,42E-06	-2,982
hsa-miR-205-5p	miR-205-5p (and other miRNAs w/seed CCUUCAU)	-3,555	TargetScan Human	Moderate (predicted)	ENSDARG00000079946	SQLE	4,67E-03	1,881	Cholesterol Biosynthesis I,Cholesterol Biosynthesis II (via 24,25-dihydrolanosterol),Cholesterol Biosynthesis III (via Desmosterol),Epoxysqualene Biosynthesis,Superpathway of Cholesterol Biosynthesis
hsa-miR-1-3p	miR-1-3p (and other miRNAs w/seed GGAAUGU)	3,149	TargetScan Human	Moderate (predicted)	ENSDARG00000079978	SAMD10	1,38E-02	-2,415
hsa-miR-135a-5p	miR-135a-5p (and other miRNAs w/seed AUGGCUU)	2,245	TargetScan Human	Moderate (predicted)	ENSDARG00000080009	BAHCC1	2,39E-02	-1,971
hsa-let-7g-5p	let-7a-5p (and other miRNAs w/seed GAGGUAG)	2,337	TargetScan Human	Moderate (predicted)	ENSDARG00000086457	TNFAIP8L1	1,60E-06	-2,362
hsa-miR-141-3p	miR-141-3p (and other miRNAs w/seed AACACUG)	-1,749	TargetScan Human	Moderate (predicted)	ENSDARG00000086670	ICE2	1,46E-02	-1,850
hsa-let-7g-5p	let-7a-5p (and other miRNAs w/seed GAGGUAG)	2,337	TargetScan Human	Moderate (predicted)	ENSDARG00000086977	ATXN1L	7,06E-06	-1,738
hsa-miR-27a-3p	miR-27a-3p (and other miRNAs w/seed UCACAGU)	-1,645	TargetScan Human	Moderate (predicted)	ENSDARG00000087180	UBXN2A	1,21E-03	-2,153
hsa-miR-27a-3p	miR-27a-3p (and other miRNAs w/seed UCACAGU)	-1,645	TargetScan Human	Moderate (predicted)	ENSDARG00000087697	LPL	1,07E-02	1,556	Adipogenesis pathway,Atherosclerosis Signaling,FXR/RXR Activation,LXR/RXR Activation,PPARα/RXRα Activation,Retinol Biosynthesis,Triacylglycerol Degradation
hsa-let-7g-5p	let-7a-5p (and other miRNAs w/seed GAGGUAG)	2,337	TargetScan Human	Moderate (predicted)	ENSDARG00000087782	RNF152	7,46E-04	-2,306
hsa-miR-135a-5p	miR-135a-5p (and other miRNAs w/seed AUGGCUU)	2,245	TargetScan Human	Moderate (predicted)	ENSDARG00000087782	RNF152	7,46E-04	-2,306
hsa-miR-30a-3p	miR-30a-3p (and other miRNAs w/seed UUUCAGU)	1,843	TargetScan Human	Moderate (predicted)	ENSDARG00000088040	MDP1	1,38E-02	-1,661	3-phosphoinositide Biosynthesis,3-phosphoinositide Degradation,D-myo-inositol (1,4,5,6)-Tetrakisphosphate Biosynthesis,D-myo-inositol (3,4,5,6)-tetrakisphosphate Biosynthesis,D-myo-inositol-5-phosphate Metabolism,Superpathway of Inositol Phosphate Compounds
hsa-miR-30a-3p	miR-30a-3p (and other miRNAs w/seed UUUCAGU)	1,843	TargetScan Human	High (predicted)	ENSDARG00000088202	SH3D19	1,05E-05	1,645
hsa-miR-141-3p	miR-141-3p (and other miRNAs w/seed AACACUG)	-1,749	TargetScan Human	Moderate (predicted)	ENSDARG00000088307	MKL2	2,45E-02	-1,620
hsa-miR-30a-3p	miR-30a-3p (and other miRNAs w/seed UUUCAGU)	1,843	TargetScan Human	Moderate (predicted)	ENSDARG00000088307	MKL2	2,45E-02	-1,620
hsa-miR-204-5p	miR-204-5p (and other miRNAs w/seed UCCCUUU)	1,966	TargetScan Human	Moderate (predicted)	ENSDARG00000088357	ACADL	1,49E-06	-2,056	PPARα/RXRα Activation,Sirtuin Signaling Pathway
hsa-miR-135a-5p	miR-135a-5p (and other miRNAs w/seed AUGGCUU)	2,245	TargetScan Human	Moderate (predicted)	ENSDARG00000088672	IL1R1	1,31E-03	-2,532	Acute Phase Response Signaling,Agranulocyte Adhesion and Diapedesis,Granulocyte Adhesion and Diapedesis,Hepatic Cholestasis,Hepatic Fibrosis / Hepatic Stellate Cell Activation,HMGB1 Signaling,IL-1 Signaling,IL-10 Signaling,IL-6 Signaling,LPS/IL-1 Mediated Inhibition of RXR Function,LXR/RXR Activation,Neuroinflammation Signaling Pathway,NF-κB Signaling,Osteoarthritis Pathway,p38 MAPK Signaling,PPA…
hsa-miR-21-5p	miR-21-5p (and other miRNAs w/seed AGCUUAU)	2,685	TargetScan Human	High (predicted)	ENSDARG00000088699	PDZD8	6,17E-05	-1,655
hsa-miR-30a-3p	miR-30a-3p (and other miRNAs w/seed UUUCAGU)	1,843	TargetScan Human	Moderate (predicted)	ENSDARG00000088699	PDZD8	6,17E-05	-1,655
hsa-miR-27a-3p	miR-27a-3p (and other miRNAs w/seed UCACAGU)	-1,645	TargetScan Human	Moderate (predicted)	ENSDARG00000089225	TROVE2	1,63E-03	-1,907
hsa-miR-30a-3p	miR-30a-3p (and other miRNAs w/seed UUUCAGU)	1,843	TargetScan Human	Moderate (predicted)	ENSDARG00000089225	TROVE2	1,63E-03	-1,907
hsa-miR-141-3p	miR-141-3p (and other miRNAs w/seed AACACUG)	-1,749	TargetScan Human	Moderate (predicted)	ENSDARG00000089904	ADGRE5	3,95E-02	1,791
hsa-miR-141-3p	miR-141-3p (and other miRNAs w/seed AACACUG)	-1,749	TargetScan Human	Moderate (predicted)	ENSDARG00000089954	TDRD6	3,33E-07	-2,227
hsa-let-7g-5p	let-7a-5p (and other miRNAs w/seed GAGGUAG)	2,337	TargetScan Human	High (predicted)	ENSDARG00000090170	RAB11FIP4	1,50E-02	1,951
hsa-miR-205-5p	miR-205-5p (and other miRNAs w/seed CCUUCAU)	-3,555	TargetScan Human	Moderate (predicted)	ENSDARG00000090170	RAB11FIP4	1,50E-02	1,951
hsa-miR-141-3p	miR-141-3p (and other miRNAs w/seed AACACUG)	-1,749	TargetScan Human	Moderate (predicted)	ENSDARG00000090213	RHEB	6,90E-06	-1,962	mTOR Signaling,PI3K/AKT Signaling
hsa-let-7g-5p	let-7a-5p (and other miRNAs w/seed GAGGUAG)	2,337	TarBase	Experimentally Observed	ENSDARG00000090654	GAK	3,27E-06	-1,939	Clathrin-mediated Endocytosis Signaling
hsa-miR-1-3p	miR-1-3p (and other miRNAs w/seed GGAAUGU)	3,149	TarBase	Experimentally Observed	ENSDARG00000090654	GAK	3,27E-06	-1,939	Clathrin-mediated Endocytosis Signaling
hsa-miR-150-5p	miR-150-5p (and other miRNAs w/seed CUCCCAA)	2,308	TargetScan Human	Moderate (predicted)	ENSDARG00000090971	CC2D2A	4,09E-04	-1,502
hsa-miR-141-3p	miR-141-3p (and other miRNAs w/seed AACACUG)	-1,749	TargetScan Human	Moderate (predicted)	ENSDARG00000091481	FOXC1	3,30E-04	1,533	Transcriptional Regulatory Network in Embryonic Stem Cells
hsa-miR-200a-5p	miR-200a-5p (and other miRNAs w/seed AUCUUAC)	2,288	TargetScan Human	Moderate (predicted)	ENSDARG00000091481	FOXC1	3,30E-04	1,533	Transcriptional Regulatory Network in Embryonic Stem Cells
hsa-miR-204-5p	miR-204-5p (and other miRNAs w/seed UCCCUUU)	1,966	TargetScan Human	High (predicted)	ENSDARG00000091481	FOXC1	3,30E-04	1,533	Transcriptional Regulatory Network in Embryonic Stem Cells
hsa-miR-135a-5p	miR-135a-5p (and other miRNAs w/seed AUGGCUU)	2,245	TargetScan Human	Moderate (predicted)	ENSDARG00000092134	RAD54B	8,58E-07	-2,109
hsa-miR-181b-5p	miR-181a-5p (and other miRNAs w/seed ACAUUCA)	-2,184	TargetScan Human	High (predicted)	ENSDARG00000092134	RAD54B	8,58E-07	-2,109
hsa-let-7g-5p	let-7a-5p (and other miRNAs w/seed GAGGUAG)	2,337	TargetScan Human	Moderate (predicted)	ENSDARG00000092644	AGO1	2,75E-07	-2,179	EIF2 Signaling,Regulation of eIF4 and p70S6K Signaling
hsa-miR-141-3p	miR-141-3p (and other miRNAs w/seed AACACUG)	-1,749	TargetScan Human	Moderate (predicted)	ENSDARG00000093549	SELENOP	2,30E-03	2,415
hsa-miR-141-3p	miR-141-3p (and other miRNAs w/seed AACACUG)	-1,749	TargetScan Human	Moderate (predicted)	ENSDARG00000093659	ENTPD5	4,48E-03	-1,973
hsa-miR-27a-3p	miR-27a-3p (and other miRNAs w/seed UCACAGU)	-1,645	TargetScan Human	Moderate (predicted)	ENSDARG00000093659	ENTPD5	4,48E-03	-1,973
hsa-let-7g-5p	let-7a-5p (and other miRNAs w/seed GAGGUAG)	2,337	TargetScan Human	Moderate (predicted)	ENSDARG00000093768	PRR18	2,88E-02	1,601
hsa-miR-1-3p	miR-1-3p (and other miRNAs w/seed GGAAUGU)	3,149	TargetScan Human	Moderate (predicted)	ENSDARG00000093931	RFLNB	1,48E-07	-2,173
hsa-miR-135a-5p	miR-135a-5p (and other miRNAs w/seed AUGGCUU)	2,245	TargetScan Human	Moderate (predicted)	ENSDARG00000095170	LRRFIP1	1,05E-03	1,535
hsa-miR-181b-5p	miR-181a-5p (and other miRNAs w/seed ACAUUCA)	-2,184	TargetScan Human	Moderate (predicted)	ENSDARG00000095170	LRRFIP1	1,05E-03	1,535
hsa-miR-21-5p	miR-21-5p (and other miRNAs w/seed AGCUUAU)	2,685	miRecords	Experimentally Observed	ENSDARG00000095170	LRRFIP1	1,05E-03	1,535
hsa-miR-181b-5p	miR-181a-5p (and other miRNAs w/seed ACAUUCA)	-2,184	TargetScan Human	Moderate (predicted)	ENSDARG00000096668	MZT1	2,74E-03	1,518
hsa-miR-1-3p	miR-1-3p (and other miRNAs w/seed GGAAUGU)	3,149	TargetScan Human	Moderate (predicted)	ENSDARG00000097897	SGIP1	7,30E-04	-2,177
hsa-miR-204-5p	miR-204-5p (and other miRNAs w/seed UCCCUUU)	1,966	TargetScan Human	Moderate (predicted)	ENSDARG00000097897	SGIP1	7,30E-04	-2,177
hsa-miR-21-5p	miR-21-5p (and other miRNAs w/seed AGCUUAU)	2,685	TargetScan Human	Moderate (predicted)	ENSDARG00000097897	SGIP1	7,30E-04	-2,177
hsa-miR-181b-5p	miR-181a-5p (and other miRNAs w/seed ACAUUCA)	-2,184	TargetScan Human	Moderate (predicted)	ENSDARG00000098161	CNTN4	1,40E-02	-2,880
hsa-miR-1-3p	miR-1-3p (and other miRNAs w/seed GGAAUGU)	3,149	TargetScan Human	Moderate (predicted)	ENSDARG00000098348	ZNF326	4,41E-07	-1,563
hsa-miR-205-5p	miR-205-5p (and other miRNAs w/seed CCUUCAU)	-3,555	TargetScan Human	Moderate (predicted)	ENSDARG00000098348	ZNF326	4,41E-07	-1,563
hsa-miR-1-3p	miR-1-3p (and other miRNAs w/seed GGAAUGU)	3,149	TarBase,TargetScan Human,miRecords	Experimentally Observed,Moderate (predicted)	ENSDARG00000098349	HDAC4	1,71E-04	-2,025	Adipogenesis pathway,Calcium Signaling,Cell Cycle: G1/S Checkpoint Regulation,Chronic Myeloid Leukemia Signaling,Cyclins and Cell Cycle Regulation,Hereditary Breast Cancer Signaling,Huntington's Disease Signaling,Osteoarthritis Pathway,Phospholipase C Signaling,Role of NFAT in Cardiac Hypertrophy,Telomerase Signaling,Xenobiotic Metabolism Signaling
hsa-let-7g-5p	let-7a-5p (and other miRNAs w/seed GAGGUAG)	2,337	TargetScan Human	Moderate (predicted)	ENSDARG00000098405	MAP3K1	8,02E-09	-1,664	Acute Phase Response Signaling,April Mediated Signaling,B Cell Activating Factor Signaling,B Cell Receptor Signaling,Cardiac Hypertrophy Signaling,CD27 Signaling in Lymphocytes,CD28 Signaling in T Helper Cells,Ceramide Signaling,EGF Signaling,FGF Signaling,Germ Cell-Sertoli Cell Junction Signaling,Glucocorticoid Receptor Signaling,GNRH Signaling,Gα12/13 Signaling,HGF Signaling,IL-1 Signaling,LPS/…
hsa-miR-21-5p	miR-21-5p (and other miRNAs w/seed AGCUUAU)	2,685	TargetScan Human	Moderate (predicted)	ENSDARG00000098405	MAP3K1	8,02E-09	-1,664	Acute Phase Response Signaling,April Mediated Signaling,B Cell Activating Factor Signaling,B Cell Receptor Signaling,Cardiac Hypertrophy Signaling,CD27 Signaling in Lymphocytes,CD28 Signaling in T Helper Cells,Ceramide Signaling,EGF Signaling,FGF Signaling,Germ Cell-Sertoli Cell Junction Signaling,Glucocorticoid Receptor Signaling,GNRH Signaling,Gα12/13 Signaling,HGF Signaling,IL-1 Signaling,LPS/…
hsa-miR-1-3p	miR-1-3p (and other miRNAs w/seed GGAAUGU)	3,149	TargetScan Human	Moderate (predicted)	ENSDARG00000098439	NR1H3	3,46E-06	-1,951	FXR/RXR Activation,Hepatic Cholestasis,LPS/IL-1 Mediated Inhibition of RXR Function,LXR/RXR Activation,PPAR Signaling,Sirtuin Signaling Pathway
hsa-let-7g-5p	let-7a-5p (and other miRNAs w/seed GAGGUAG)	2,337	TargetScan Human	Moderate (predicted)	ENSDARG00000098745	TFEC	5,92E-17	1,975
hsa-miR-1-3p	miR-1-3p (and other miRNAs w/seed GGAAUGU)	3,149	TargetScan Human	Moderate (predicted)	ENSDARG00000098745	TFEC	5,92E-17	1,975
hsa-miR-204-5p	miR-204-5p (and other miRNAs w/seed UCCCUUU)	1,966	TargetScan Human	Moderate (predicted)	ENSDARG00000098745	TFEC	5,92E-17	1,975
hsa-miR-1-3p	miR-1-3p (and other miRNAs w/seed GGAAUGU)	3,149	TargetScan Human	Moderate (predicted)	ENSDARG00000098813	STX12	8,47E-10	-1,928
hsa-miR-204-5p	miR-204-5p (and other miRNAs w/seed UCCCUUU)	1,966	TargetScan Human	Moderate (predicted)	ENSDARG00000098813	STX12	8,47E-10	-1,928
hsa-miR-30a-3p	miR-30a-3p (and other miRNAs w/seed UUUCAGU)	1,843	TargetScan Human	Moderate (predicted)	ENSDARG00000098813	STX12	8,47E-10	-1,928
hsa-miR-21-5p	miR-21-5p (and other miRNAs w/seed AGCUUAU)	2,685	TargetScan Human	Moderate (predicted)	ENSDARG00000098857	LIFR	4,89E-03	-1,742	CNTF Signaling,Mouse Embryonic Stem Cell Pluripotency,Role of NANOG in Mammalian Embryonic Stem Cell Pluripotency
hsa-miR-204-5p	miR-204-5p (and other miRNAs w/seed UCCCUUU)	1,966	TargetScan Human	Moderate (predicted)	ENSDARG00000098907	ABRAXAS2	3,51E-08	-1,958
hsa-let-7g-5p	let-7a-5p (and other miRNAs w/seed GAGGUAG)	2,337	TargetScan Human	Moderate (predicted)	ENSDARG00000098954	STARD13	1,60E-07	1,641
hsa-let-7g-5p	let-7a-5p (and other miRNAs w/seed GAGGUAG)	2,337	TargetScan Human	Moderate (predicted)	ENSDARG00000099240	ACAP3	3,59E-10	-1,929
hsa-miR-205-5p	miR-205-5p (and other miRNAs w/seed CCUUCAU)	-3,555	TargetScan Human	Moderate (predicted)	ENSDARG00000099291	LSR	3,12E-15	-1,719
hsa-miR-1-3p	miR-1-3p (and other miRNAs w/seed GGAAUGU)	3,149	TargetScan Human	Moderate (predicted)	ENSDARG00000099420	NME2	4,10E-02	1,738	Pyrimidine Deoxyribonucleotides De Novo Biosynthesis I,Pyrimidine Ribonucleotides De Novo Biosynthesis,Pyrimidine Ribonucleotides Interconversion,Salvage Pathways of Pyrimidine Ribonucleotides
hsa-miR-181b-5p	miR-181a-5p (and other miRNAs w/seed ACAUUCA)	-2,184	TargetScan Human	High (predicted)	ENSDARG00000099642	DCUN1D1	8,87E-06	-2,049
hsa-miR-204-5p	miR-204-5p (and other miRNAs w/seed UCCCUUU)	1,966	TargetScan Human	Moderate (predicted)	ENSDARG00000099996	RHOT1	1,37E-08	-1,690	Actin Nucleation by ARP-WASP Complex,Cardiac Hypertrophy Signaling,Cholecystokinin/Gastrin-mediated Signaling,Colorectal Cancer Metastasis Signaling,CXCR4 Signaling,Germ Cell-Sertoli Cell Junction Signaling,Glioblastoma Multiforme Signaling,Glioma Invasiveness Signaling,Gαq Signaling,HMGB1 Signaling,IL-8 Signaling,ILK Signaling,Integrin Signaling,Molecular Mechanisms of Cancer,mTOR Signaling,Phag…
hsa-miR-1-3p	miR-1-3p (and other miRNAs w/seed GGAAUGU)	3,149	miRecords	Experimentally Observed	ENSDARG00000100020	PIM1	5,50E-14	1,805	Acute Myeloid Leukemia Signaling,GM-CSF Signaling,Pyridoxal 5'-phosphate Salvage Pathway,Salvage Pathways of Pyrimidine Ribonucleotides,STAT3 Pathway
hsa-miR-181b-5p	miR-181a-5p (and other miRNAs w/seed ACAUUCA)	-2,184	TargetScan Human	Moderate (predicted)	ENSDARG00000100170	PAM	1,91E-08	-2,118
hsa-miR-200a-5p	miR-200a-5p (and other miRNAs w/seed AUCUUAC)	2,288	TargetScan Human	Moderate (predicted)	ENSDARG00000100170	PAM	1,91E-08	-2,118
hsa-miR-205-5p	miR-205-5p (and other miRNAs w/seed CCUUCAU)	-3,555	TargetScan Human	High (predicted)	ENSDARG00000100170	PAM	1,91E-08	-2,118
hsa-miR-205-5p	miR-205-5p (and other miRNAs w/seed CCUUCAU)	-3,555	TargetScan Human	Moderate (predicted)	ENSDARG00000100280	ZNFX1	2,31E-03	-1,750
hsa-miR-27a-3p	miR-27a-3p (and other miRNAs w/seed UCACAGU)	-1,645	TargetScan Human	High (predicted)	ENSDARG00000100559	TOR2A	8,39E-06	-2,004
hsa-miR-21-5p	miR-21-5p (and other miRNAs w/seed AGCUUAU)	2,685	TargetScan Human	Moderate (predicted)	ENSDARG00000100850	RNF103	2,65E-02	-1,914
hsa-miR-141-3p	miR-141-3p (and other miRNAs w/seed AACACUG)	-1,749	TargetScan Human	Moderate (predicted)	ENSDARG00000100862	GPRC5C	3,09E-02	1,572
hsa-let-7g-5p	let-7a-5p (and other miRNAs w/seed GAGGUAG)	2,337	TargetScan Human	High (predicted)	ENSDARG00000100908	LCOR	2,67E-03	-1,968
hsa-miR-1-3p	miR-1-3p (and other miRNAs w/seed GGAAUGU)	3,149	TargetScan Human	Moderate (predicted)	ENSDARG00000100908	LCOR	2,67E-03	-1,968
hsa-miR-21-5p	miR-21-5p (and other miRNAs w/seed AGCUUAU)	2,685	TargetScan Human	Moderate (predicted)	ENSDARG00000100908	LCOR	2,67E-03	-1,968
hsa-miR-21-5p	miR-21-5p (and other miRNAs w/seed AGCUUAU)	2,685	TargetScan Human	High (predicted)	ENSDARG00000100973	ARHGAP24	6,39E-08	-2,272	Actin Cytoskeleton Signaling
hsa-miR-200a-5p	miR-200a-5p (and other miRNAs w/seed AUCUUAC)	2,288	TargetScan Human	High (predicted)	ENSDARG00000101010	HPDL	9,85E-04	-1,879
hsa-miR-1-3p	miR-1-3p (and other miRNAs w/seed GGAAUGU)	3,149	TarBase	Experimentally Observed	ENSDARG00000101072	CNOT6	3,74E-07	-1,911
hsa-miR-181b-5p	miR-181a-5p (and other miRNAs w/seed ACAUUCA)	-2,184	TargetScan Human	High (predicted)	ENSDARG00000101236	CEP83	4,46E-05	-1,680
hsa-miR-21-5p	miR-21-5p (and other miRNAs w/seed AGCUUAU)	2,685	TargetScan Human	High (predicted)	ENSDARG00000101239	HSD17B4	2,05E-02	-1,683	Estrogen Biosynthesis,Estrogen-Dependent Breast Cancer Signaling,Fatty Acid β-oxidation I,Glutaryl-CoA Degradation,Tryptophan Degradation III (Eukaryotic)
hsa-miR-27a-3p	miR-27a-3p (and other miRNAs w/seed UCACAGU)	-1,645	TargetScan Human	Moderate (predicted)	ENSDARG00000101246	MTMR4	6,93E-07	-1,706	3-phosphoinositide Biosynthesis,3-phosphoinositide Degradation,D-myo-inositol (1,4,5,6)-Tetrakisphosphate Biosynthesis,D-myo-inositol (3,4,5,6)-tetrakisphosphate Biosynthesis,D-myo-inositol-5-phosphate Metabolism,Superpathway of Inositol Phosphate Compounds
hsa-miR-204-5p	miR-204-5p (and other miRNAs w/seed UCCCUUU)	1,966	TargetScan Human	Moderate (predicted)	ENSDARG00000101297	TMEM266	4,77E-09	-2,363
hsa-miR-135a-5p	miR-135a-5p (and other miRNAs w/seed AUGGCUU)	2,245	TargetScan Human	Moderate (predicted)	ENSDARG00000101437	FSBP	5,69E-03	1,912
hsa-miR-181b-5p	miR-181a-5p (and other miRNAs w/seed ACAUUCA)	-2,184	TargetScan Human	Moderate (predicted)	ENSDARG00000101437	FSBP	5,69E-03	1,912
hsa-miR-21-5p	miR-21-5p (and other miRNAs w/seed AGCUUAU)	2,685	TargetScan Human	Moderate (predicted)	ENSDARG00000101471	FGD4	5,00E-02	-1,549
hsa-let-7g-5p	let-7a-5p (and other miRNAs w/seed GAGGUAG)	2,337	TargetScan Human	Moderate (predicted)	ENSDARG00000101482	HK2	8,59E-04	-1,629	GDP-glucose Biosynthesis,Glucose and Glucose-1-phosphate Degradation,Trehalose Degradation II (Trehalase),UDP-N-acetyl-D-galactosamine Biosynthesis II
hsa-miR-135a-5p	miR-135a-5p (and other miRNAs w/seed AUGGCUU)	2,245	TargetScan Human	Moderate (predicted)	ENSDARG00000101762	FAH	3,12E-02	1,871	Tyrosine Degradation I
hsa-miR-181b-5p	miR-181a-5p (and other miRNAs w/seed ACAUUCA)	-2,184	TargetScan Human	Moderate (predicted)	ENSDARG00000101778	CA5B	6,12E-05	-1,725
hsa-miR-27a-3p	miR-27a-3p (and other miRNAs w/seed UCACAGU)	-1,645	TargetScan Human	High (predicted)	ENSDARG00000101846	FASTKD5	1,37E-02	-1,516
hsa-miR-150-5p	miR-150-5p (and other miRNAs w/seed CUCCCAA)	2,308	TargetScan Human	Moderate (predicted)	ENSDARG00000101886	PDXDC1	5,25E-08	-1,609
hsa-miR-181b-5p	miR-181a-5p (and other miRNAs w/seed ACAUUCA)	-2,184	TargetScan Human	Moderate (predicted)	ENSDARG00000101886	PDXDC1	5,25E-08	-1,609
hsa-miR-150-5p	miR-150-5p (and other miRNAs w/seed CUCCCAA)	2,308	TargetScan Human	Moderate (predicted)	ENSDARG00000101908	RAB3IP	1,06E-03	-1,666
hsa-miR-181b-5p	miR-181a-5p (and other miRNAs w/seed ACAUUCA)	-2,184	TargetScan Human	High (predicted)	ENSDARG00000101908	RAB3IP	1,06E-03	-1,666
hsa-miR-30a-3p	miR-30a-3p (and other miRNAs w/seed UUUCAGU)	1,843	TargetScan Human	Moderate (predicted)	ENSDARG00000101908	RAB3IP	1,06E-03	-1,666
hsa-miR-141-3p	miR-141-3p (and other miRNAs w/seed AACACUG)	-1,749	TargetScan Human	Moderate (predicted)	ENSDARG00000101961	ABHD18	5,08E-10	-1,702
hsa-miR-135a-5p	miR-135a-5p (and other miRNAs w/seed AUGGCUU)	2,245	TargetScan Human	Moderate (predicted)	ENSDARG00000101980	BMPER	4,90E-12	2,534
hsa-miR-205-5p	miR-205-5p (and other miRNAs w/seed CCUUCAU)	-3,555	TargetScan Human	High (predicted)	ENSDARG00000101980	BMPER	4,90E-12	2,534
hsa-miR-141-3p	miR-141-3p (and other miRNAs w/seed AACACUG)	-1,749	TargetScan Human	Moderate (predicted)	ENSDARG00000101982	SPRYD3	1,01E-03	-1,878
hsa-let-7g-5p	let-7a-5p (and other miRNAs w/seed GAGGUAG)	2,337	TargetScan Human	Moderate (predicted)	ENSDARG00000101983	PKN2	4,00E-10	-2,086
hsa-let-7g-5p	let-7a-5p (and other miRNAs w/seed GAGGUAG)	2,337	TargetScan Human	High (predicted)	ENSDARG00000102338	PTAR1	1,94E-05	-2,043
hsa-miR-150-5p	miR-150-5p (and other miRNAs w/seed CUCCCAA)	2,308	TargetScan Human	Moderate (predicted)	ENSDARG00000102338	PTAR1	1,94E-05	-2,043
hsa-let-7g-5p	let-7a-5p (and other miRNAs w/seed GAGGUAG)	2,337	TargetScan Human	Moderate (predicted)	ENSDARG00000102403	CRY2	9,48E-14	-2,063	Circadian Rhythm Signaling
hsa-miR-181b-5p	miR-181a-5p (and other miRNAs w/seed ACAUUCA)	-2,184	TargetScan Human	Moderate (predicted)	ENSDARG00000102470	MPP7	2,44E-09	-1,891
hsa-miR-205-5p	miR-205-5p (and other miRNAs w/seed CCUUCAU)	-3,555	TargetScan Human	Moderate (predicted)	ENSDARG00000102471	TRAK2	3,10E-04	-1,613
hsa-miR-135a-5p	miR-135a-5p (and other miRNAs w/seed AUGGCUU)	2,245	TargetScan Human	Moderate (predicted)	ENSDARG00000102730	MAPK10	1,99E-02	1,810	14-3-3-mediated Signaling,4-1BB Signaling in T Lymphocytes,Activation of IRF by Cytosolic Pattern Recognition Receptors,Adrenomedullin signaling pathway,Agrin Interactions at Neuromuscular Junction,Antioxidant Action of Vitamin C,April Mediated Signaling,ATM Signaling,B Cell Activating Factor Signaling,BMP signaling pathway,Cardiac Hypertrophy Signaling,CCR5 Signaling in Macrophages,CD27 Signalin…
hsa-miR-21-5p	miR-21-5p (and other miRNAs w/seed AGCUUAU)	2,685	TargetScan Human	Moderate (predicted)	ENSDARG00000102730	MAPK10	1,99E-02	1,810	14-3-3-mediated Signaling,4-1BB Signaling in T Lymphocytes,Activation of IRF by Cytosolic Pattern Recognition Receptors,Adrenomedullin signaling pathway,Agrin Interactions at Neuromuscular Junction,Antioxidant Action of Vitamin C,April Mediated Signaling,ATM Signaling,B Cell Activating Factor Signaling,BMP signaling pathway,Cardiac Hypertrophy Signaling,CCR5 Signaling in Macrophages,CD27 Signalin…
hsa-miR-141-3p	miR-141-3p (and other miRNAs w/seed AACACUG)	-1,749	TargetScan Human	Moderate (predicted)	ENSDARG00000103025	HMGCS1	6,65E-13	-2,010	Ketogenesis,LPS/IL-1 Mediated Inhibition of RXR Function,Mevalonate Pathway I,Superpathway of Cholesterol Biosynthesis,Superpathway of Geranylgeranyldiphosphate Biosynthesis I (via Mevalonate)
hsa-miR-200a-5p	miR-200a-5p (and other miRNAs w/seed AUCUUAC)	2,288	TargetScan Human	Moderate (predicted)	ENSDARG00000103025	HMGCS1	6,65E-13	-2,010	Ketogenesis,LPS/IL-1 Mediated Inhibition of RXR Function,Mevalonate Pathway I,Superpathway of Cholesterol Biosynthesis,Superpathway of Geranylgeranyldiphosphate Biosynthesis I (via Mevalonate)
hsa-miR-135a-5p	miR-135a-5p (and other miRNAs w/seed AUGGCUU)	2,245	TargetScan Human	Moderate (predicted)	ENSDARG00000103308	MST1	3,74E-09	1,942	HIPPO signaling,IL-12 Signaling and Production in Macrophages,MSP-RON Signaling Pathway
hsa-miR-204-5p	miR-204-5p (and other miRNAs w/seed UCCCUUU)	1,966	TargetScan Human	High (predicted)	ENSDARG00000103462	DVL3	1,23E-04	-3,857	Basal Cell Carcinoma Signaling,Mouse Embryonic Stem Cell Pluripotency,PCP pathway,Regulation of the Epithelial-Mesenchymal Transition Pathway,Role of Wnt/GSK-3β Signaling in the Pathogenesis of Influenza,Wnt/Ca+ pathway,Wnt/β-catenin Signaling
hsa-let-7g-5p	let-7a-5p (and other miRNAs w/seed GAGGUAG)	2,337	TargetScan Human	Moderate (predicted)	ENSDARG00000103516	SEC24C	7,35E-07	-1,634
hsa-miR-181b-5p	miR-181a-5p (and other miRNAs w/seed ACAUUCA)	-2,184	TargetScan Human	Moderate (predicted)	ENSDARG00000103516	SEC24C	7,35E-07	-1,634
hsa-miR-21-5p	miR-21-5p (and other miRNAs w/seed AGCUUAU)	2,685	TargetScan Human	Moderate (predicted)	ENSDARG00000104085	ABCD3	4,55E-08	-2,488
hsa-miR-27a-3p	miR-27a-3p (and other miRNAs w/seed UCACAGU)	-1,645	TargetScan Human	Moderate (predicted)	ENSDARG00000104085	ABCD3	4,55E-08	-2,488
hsa-miR-1-3p	miR-1-3p (and other miRNAs w/seed GGAAUGU)	3,149	TargetScan Human	Moderate (predicted)	ENSDARG00000104128	SNX2	1,44E-09	-1,827
hsa-miR-150-5p	miR-150-5p (and other miRNAs w/seed CUCCCAA)	2,308	TargetScan Human	Moderate (predicted)	ENSDARG00000104342	CSNK1G1	1,31E-03	-2,068	Dopamine-DARPP32 Feedback in cAMP Signaling,Gap Junction Signaling,Role of NFAT in Regulation of the Immune Response,Role of Wnt/GSK-3β Signaling in the Pathogenesis of Influenza,Wnt/β-catenin Signaling
hsa-miR-135a-5p	miR-135a-5p (and other miRNAs w/seed AUGGCUU)	2,245	TargetScan Human	High (predicted)	ENSDARG00000104478	CAP2	2,30E-02	-1,602
hsa-miR-30a-3p	miR-30a-3p (and other miRNAs w/seed UUUCAGU)	1,843	TargetScan Human	Moderate (predicted)	ENSDARG00000104478	CAP2	2,30E-02	-1,602
hsa-miR-27a-3p	miR-27a-3p (and other miRNAs w/seed UCACAGU)	-1,645	TargetScan Human	Moderate (predicted)	ENSDARG00000104538	TMEM184A	8,08E-04	-1,786
hsa-miR-1-3p	miR-1-3p (and other miRNAs w/seed GGAAUGU)	3,149	TargetScan Human	Moderate (predicted)	ENSDARG00000104793	DGKE	1,74E-02	-1,719
hsa-miR-30a-3p	miR-30a-3p (and other miRNAs w/seed UUUCAGU)	1,843	TargetScan Human	Moderate (predicted)	ENSDARG00000104810	AKT3	1,46E-02	-1,958	14-3-3-mediated Signaling,Acute Myeloid Leukemia Signaling,Acute Phase Response Signaling,Adrenomedullin signaling pathway,AMPK Signaling,Amyloid Processing,Amyotrophic Lateral Sclerosis Signaling,Angiopoietin Signaling,Axonal Guidance Signaling,B Cell Receptor Signaling,Cancer Drug Resistance By Drug Efflux,CD28 Signaling in T Helper Cells,Ceramide Signaling,Chronic Myeloid Leukemia Signaling,Co…
hsa-miR-141-3p	miR-141-3p (and other miRNAs w/seed AACACUG)	-1,749	TargetScan Human	Moderate (predicted)	ENSDARG00000104817	PYROXD1	9,18E-04	-1,810
hsa-miR-27a-3p	miR-27a-3p (and other miRNAs w/seed UCACAGU)	-1,645	TargetScan Human	Moderate (predicted)	ENSDARG00000104835	MAP3K4	4,53E-06	-1,556	B Cell Receptor Signaling,Cardiac Hypertrophy Signaling,CD27 Signaling in Lymphocytes,GADD45 Signaling,Germ Cell-Sertoli Cell Junction Signaling,GNRH Signaling,Hepatic Cholestasis,HGF Signaling,Leukocyte Extravasation Signaling,NGF Signaling,PKCθ Signaling in T Lymphocytes,Production of Nitric Oxide and Reactive Oxygen Species in Macrophages,RANK Signaling in Osteoclasts,SAPK/JNK Signaling,Sertol…
hsa-miR-1-3p	miR-1-3p (and other miRNAs w/seed GGAAUGU)	3,149	TargetScan Human	High (predicted)	ENSDARG00000104845	MIPOL1	1,48E-03	-1,608
hsa-let-7g-5p	let-7a-5p (and other miRNAs w/seed GAGGUAG)	2,337	TargetScan Human	Moderate (predicted)	ENSDARG00000104846	ATG10	1,72E-03	-1,914	autophagy,Sirtuin Signaling Pathway
hsa-miR-200a-5p	miR-200a-5p (and other miRNAs w/seed AUCUUAC)	2,288	TargetScan Human	High (predicted)	ENSDARG00000104846	ATG10	1,72E-03	-1,914	autophagy,Sirtuin Signaling Pathway
hsa-miR-1-3p	miR-1-3p (and other miRNAs w/seed GGAAUGU)	3,149	TarBase,miRecords	Experimentally Observed	ENSDARG00000105010	LZTFL1	3,06E-03	-1,578
hsa-miR-21-5p	miR-21-5p (and other miRNAs w/seed AGCUUAU)	2,685	TargetScan Human	High (predicted)	ENSDARG00000105010	LZTFL1	3,06E-03	-1,578
hsa-let-7g-5p	let-7a-5p (and other miRNAs w/seed GAGGUAG)	2,337	TargetScan Human	High (predicted)	ENSDARG00000105046	CCNF	1,64E-14	1,560	Role of Oct4 in Mammalian Embryonic Stem Cell Pluripotency
hsa-miR-150-5p	miR-150-5p (and other miRNAs w/seed CUCCCAA)	2,308	TargetScan Human	High (predicted)	ENSDARG00000105232	C19orf12	3,32E-04	2,428
