# Supplementary material for: Altered non-coding RNA expression profile in F1 progeny 1 year after parental irradiation is linked to adverse effects in zebrafish
Source: Sci Rep. 2021 Feb 18;11:4142. doi: 10.1038/s41598-021-83345-3 (PMC7893006; doi:10.1038/s41598-021-83345-3)
Supplement: Supplementary file 3 — Supplementary Data S2 [file 41598_2021_83345_MOESM3_ESM.txt]

Altered non-coding RNA expression profile in F1 progeny one year after parental irradiation is linked to adverse effects  in zebrafish

Leonardo Martín, Jorke H Kamstra, Selma Hurem, Leif C Lindeman, Dag A Brede, Håvard Aanes, Igor Babiak, Amilcar Arenal, Deborah Oughton, Brit Salbu, Jan Ludvig Lyche, Peter Aleström.


Matched clusters represent any piRNA cluster in F1 control (F1-C) and F1 gamma group (F1-γ) for which their genomic coordinates overlap at least by 50 %. Coordinate values correspond to the consensus coordinate from three replicates in each experimental group.					

+/- indicates bidirectionality 

In clusters name, F1-C and F1-γ are represented by c and g respectively. 					
					
					
matched clusters	coordinate F1-C	strand	coordinate F1-γ	strand	Chromosome
cluster 1c-2g	26910008-26915839	+	26909049-26917239	+	chr1
cluster 3c-3g	27195031-27203295	-	27197184-27204030	-	chr1
cluster 4c-4g	 27205118-27213739	-	 27205032-27214008	-	chr1
cluster 5c-5g	 27220238-27237268	+/-	27220236-27235820	+/-	chr1
cluster 9c-8g	11970128-11978025	-/+	11971213-11978025	-	chr10
cluster 12c-10g	12014299-12034775	-	12275057-12281024	-	chr10
cluster 13c-12g	 15189937-15194076	+	15189146-15194836	+	chr11
cluster 15c-14g	32411043-32417723	-	32411035-32417730	-	chr11
cluster 16c-15g	12639431-12649491	-	12639301-12649467	-	chr12
cluster 17c-16g	12855627-12861602	-	12855621-12861587	-	chr12
cluster 19c-19g	15175068-15182001	-	15175044-15181991	-	chr12
cluster 20c-20g	15200038-15210669	-/+	15200008-15210787	+	chr12
cluster 22c-23g	48553896-48563017	+/-	48553741-48563358	-/+	chr13
cluster 29c-29g	13018035-13027020	+	 13018030-13027020	+	chr14
cluster 32c-33g	15150399-15160009	-/+	15150147-15161016	+	chr14
cluster 34c-34g	15267187-15273691	-	15267592-15273836	-	chr14
cluster 45c-45g	9602015-9614809	-	9602028-9615936	-	chr16
cluster 46c-46g	 9618019-9635641	-	9618052-9635182	-	chr16
cluster 48c-48g	15827037-15836017	+/-	15827001-15836017	+/-	chr16
cluster 55c-53g	 6486847-6492977	-	6486003-6492975	-	chr17
cluster 57c-54g	40698049-40706631	+	40698041-40706647	+	chr17
cluster 58c-55g	40712229-40728017	+	40712229-40728001	+	chr17
cluster 60c-56g	40756002-40765927	-	40756002-40766007	-	chr17
cluster 62c-59g	40832090-40841025	-	40830019-40840981	-	chr17
cluster 63c-60g	 41874032-41880311	+	41874000-41879338	+	chr17
cluster 64c-61g	 48636209-48644824	-	48636114-48644268	-	chr17
cluster 65c-62g	49443210-49466990	-/+	49443208-49466739	-/+	chr17
cluster 66c-63g	49474168-49509396	-	49474286-49509859	-	chr17
cluster 67c-64g	49606107-49612987	-/+	 49606108-49615026	-/+	chr17
cluster 68c-65g	28956000-28963806	-/+	28956000-28962936	-/+	chr18
cluster 69c-66g	 29683700-29689360	+	29681680-29689395	+	chr18
cluster 70c-67g	 29707041-29716023	-	29707017-29716020	-	chr18
cluster 71c-68g	29723026-29744018	-/+	29723025-29749018	-/+	chr18
cluster 76c-76g	32075008-32081999	-	32076010-32082022	+/-	chr18
cluster 77c-77g	32091000-32098983	+	32091004-32100023	-/+	chr18
cluster 78c-78g	32319025-32329882	-	32319008-32330959	-	chr18
cluster 81c-80g	32676225-32683467	-	32676227-32684932	-	chr18
cluster 82c-81g	 32750762-32758925	-	32750021-32758996	-	chr18
cluster 85c-85g	33235012-33244709	-/+	33235015-33244784	-	chr18
cluster 86c-87g	33512010-33529994	+/-	33512130-33528971	+/-	chr18
cluster 90c-91g	33814004-33823603	-	33814003-33823637	-	chr18
cluster 91c-92g	33854050-33863921	+	 33855139-33863997	+	chr18
cluster 92c-93g	33867003-33877844	+	33867000-33877844	+	chr18
cluster 93c-94g	33923367-33930614	-	 33923350-33930998	-	chr18
cluster 96c-97g	 35022094-35034747	-	35022100-35035026	-	chr18
cluster 97c-98g	37728019-37739990	-	37728065-37739986	-	chr18
cluster 99c-99g	15089083-15095970	+	15085053-15094003	+	chr19
cluster 100c-101g	16870009-16879025	-	16870012-16879026	-	chr19
cluster 101c-102g	16952015-16967014	-	16952011-16967021	-	chr19
cluster 102c-103g	17060011-17066684	-	17060005-17066792	-	chr19
cluster 103c-104g	17080065-17088023	+	17080559-17088023	+/-	chr19
cluster 104c-105g	17134196-17144027	-/+	17134112-17144028	-/+	chr19
cluster 105c-106g	17210001-17218903	-/+	17210066-17218905	-	chr19
cluster 109c-111g	11547069-11554145	+	11547687-11555805	+	chr2
cluster 110c-112g	13098002-13104014	-	13097018-13106009	-/+	chr2
cluster 112c-116g	15136114-15149945	-	 15136110-15149945	-	chr2
cluster 113c-117g	 15152000-15216011	-	15152000-15216016	-	chr2
cluster 117c-120g	6411188-6418856	-/+	 6412454-6418855	+	chr20
cluster 119c-124g	47304038-47314000	-/+	47305000-47314019	-/+	chr20
cluster 120c-125g 	47341104-47346949	-	47339045-47347015	-	chr20
cluster 121c-126g	30146527-30153953	-	30145014-30153912	-	chr21
cluster 123c-127g	36646488-36651902	+	 36644006-36653002	+	chr21
cluster 124c-130g	24453486-24462551	-	24453112-24465958	-	chr22
cluster 125c-131g	 24800887-24807783	-	24799510-24807959	-	chr22
cluster 126c-134g	31749044-31757765	-	31747276-31758376	-	chr22
cluster 127c-135g	 31769601-31780472	+	31769016-31780787	+	chr22
cluster 128c-136g	31829018-31836940	+	31826273-31836935	+	chr22
cluster 130c-139g	16268020-16278003	-	 16266341-16277989	-	chr23
cluster 131c-140g	16476598-16485025	-	16476544-16486028	-	chr23
cluster 132c-141g	 6053210-6059513	-	6053212-6059888	-	chr24
cluster 135c-144g	 37253912-37261027	-	37253938-37261996	-	chr24
cluster 136c-145g	10067092-10077003	-/+	 10068008-10077024	-/+	chr25
cluster 139c-147g	25801015-25809024	+	25800149-25809023	+	chr25
cluster 141c-148g	 27226301-27247590	-/+	 27226196-27247590	-/+	chr25
cluster 142c-151g	3182736-3192824	-/+	3181746-3193009	-/+	chr3
cluster 143c-153g	 6286097-6291978	-	6285828-6291930	-	chr3
cluster 147c-158g	49705003-49716020	-/+	49705021-49717024	-/+	chr3
cluster 148c-159g	 28762004-28772861	+/-	 28764005-28772967	+/-	chr4
cluster 149c-160g	 28792171-28801883	+	28792186-28801869	+	chr4
cluster 151c-162g	 28990006-28999652	-	28990003-28999983	-	chr4
cluster 152c-163g	 29025154-29033695	-/+	29025042-29033908	-/+	chr4
cluster 154c-165g	 29105177-29114962	+/-	29105175-29116821	+/-	chr4
cluster 155c-166g	29248024-29257004	-	 29248017-29257023	-	chr4
cluster 156c-167g	 29261064-29275380	+/-	29261065-29272007	+/-	chr4
cluster 157c-168g	29530592-29553008	+/-	29530592-29551982	+/-	chr4
cluster 158c-169g	29585390-29592028	+	29584728-29592019	+	chr4
cluster 159c-170g	 29601046-29605599	-	 29598133-29605596	-	chr4
cluster160c-171g	29969095-29976178	-	29969103-29977654	-	chr4
cluster 161c-172g	30062341-30081024	-/+	30060012-30080003	-/+	chr4
cluster 164c-174g	33233000-33250023	-	33233000-33250023	-	chr4
cluster 166c-176g	34309091-34317010	-	 34308030-34318001	-	chr4
cluster 169c-184g	41879032-41883796	+	41876910-41883921	+	chr4
cluster 170c-185g	42141997-42153821	+	42140426-42153840	+	chr4
cluster 171c-186g	42405008-42417014	-	42405002-42416999	-	chr4
cluster 173c-188g	43504105-43521998	-	43504126-43520443	-	chr4
cluster 175c-190g	44714090-44723763	-	44715948-44723845	-	chr4
cluster 176c-191g	44743368-44776019	-	 44742209-44774933	-	chr4
cluster 177c-192g	45264346-45272899	-	45264716-45272906	-	chr4
cluster 178c-193g	45431099-45449941	-	45431203-45449731	-	chr4
cluster 181c-195g	46800019-46807769	-	46796018-46808793	-	chr4
cluster 184c-197g	48690027-48707018	+	48691084-48709930	+	chr4
cluster 185c-198g	48805047-48812389	-/+	48805056-48812939	-/+	chr4
cluster 186c-199g	48817606-48831904	-	 48817494-48829997	-	chr4
cluster 187c-200g	48833016-48839058	+/-	 48833018-48839055	-	chr4
cluster 188c-201g	48887515-48892970	-	48884071-48891875	-	chr4
cluster 189c-203g	49120968-49134012	-	49120079-49134014	-	chr4
cluster 190c-204g	49907014-49916021	+	49907014-49916896	+	chr4
cluster 191c-207g	 54395037-54404001	+	 54395027-54404005	+	chr4
cluster 192c-208g	54841332-54851011	+	54841332-54851011	+	chr4
cluster 194c-211g	56094022-56102993	-	56094034-56102978	-	chr4
cluster 197c-213g	59360129-59378891	-	 59360128-59378957	-	chr4
cluster 198c-215g	59660011-59669977	+	59661006-59666984	+	chr4
cluster 199c-216g	59683338-59707955	+	59683338-59701013	+	chr4
cluster 200c-217g	60922021-60935014	-	60922008-60934015	-	chr4
cluster 204c-220g	 61021076-61030888	-	 61022050-61030796	-	chr4
cluster 207c-221g	 61494743-61504023	+	 61494761-61504006	+	chr4
cluster 210c-225g	 62236374-62248980	+/-	62237083-62245772	+	chr4
cluster 212c-227g	64201065-64214805	-/+	64200041-64215202	-/+	chr4
cluster 214c-230g	65323003-65343027	-	65326001-65342981	-	chr4
cluster 219c-234g	 68498147-68506975	+	68498147-68507018	+	chr4
cluster 220c-235g 	72259035-72270029	-	72259614-72270029	-	chr4
cluster 221c-236g	72271438-72279895	-	72271562-72283883	-	chr4
cluster 222c-237g	73150041-73157786	+	73150041-73158027	+	chr4
cluster 223c-238g	74826012-74836024	+	74826023-74836021	+	chr4
cluster 224c-239g	74946058-74960030	+	74946028-74958997	+	chr4
cluster 225c-240g	 75414002-75424026	+/-	75412006-75424004	+/-	chr4
cluster 226c-241g	505497-514982	-	503412-515021	-	chr5
cluster 229c-243g	645052-676758	+/-	645032-676809	+/-	chr5
cluster 230c-244g	39377067-39390714	+	39377096-39390890	+	chr5
cluster 231c-245g	 47014037-47023022	-/+	 47014019-47025791	-/+	chr5
cluster 232c-246g	47042006-47050792	-	47042006-47050544	-	chr5
cluster 235c-249g	52625373-52631016	-/+	52624072-52631979	-/+	chr5
cluster 238c-251g	53398587-53405027	+	 53397004-53405014	+	chr5
cluster 239c-252g	9022693-9027743	-	 9021026-9028201	-	chr6
cluster 240c-253g	15809092-15819688	-	15811615-15817372	-	chr6
cluster 241c-254g	17286028-17295986	-	17286020-17296011	-	chr6
cluster 242c-256g	18141009-18150025	+	 18141154-18150025	+	chr6
cluster 243c-257g	18201125-18210974	+/-	18201361-18210874	+/-	chr6
cluster 247c-260g	18316016-18324994	-/+	18316020-18324992	-/+	chr6
cluster 250c-264g	20335038-20350759	-	20335719-20345024	-	chr6
cluster 253c-266g	20461315-20470001	+	20461316-20469927	+	chr6
cluster 254c-267g	20588024-20608023	-	20588014-20608024	-	chr6
cluster 255c-268g	20619003-20627689	-/+	 20619003-20630025	-/+	chr6
cluster 258c-271g	20765358-20798989	-/+	20765282-20798919	-/+	chr6
cluster 260c-273g	 20827018-20834704	-	20827024-20834704	-	chr6
cluster 261c-274g	22584019-22604930	-/+	22584026-22603207	-/+	chr6
cluster 262c-277g	 22755053-22763787	+	22755053-22762974	+	chr6
cluster 264c-279g	 278309-282867	-	278305-282594	-	chr7
cluster 265c-280g	3527134-3534026	+	 3527363-3534011	+	chr7
cluster 268c-281g	4613111-4622022	+	4613105-4622024	+	chr7
cluster 271c-283g	37932012-37943901	+	37932031-37943918	+	chr7
cluster 272c-284g	45591111-45599975	-	45591010-45600019	-	chr7
cluster 273c-285g	 60501812-60509004	-	60501801-60510573	-	chr7
cluster 275c-287g	366007-376017	-	366011-376008	-	chr8
cluster 276c-288g	 37477029-37491032	-	37478012-37491479	-	chr8
cluster 278c-289g	38804111-38814876	-/+	38804111-38814869	-/+	chr8
cluster 279c-290g	 38826899-38832945	+	38826895-38833006	+	chr8
cluster 280c-291g	38966006-38980905	-	38966087-38980761	-	chr8
cluster 282c-292g	 39217078-39231025	-	39217073-39231010	-	chr8
cluster 283c-293g	 39418050-39424896	+	39418050-39426968	+	chr8
cluster 284c-294g	 39544239-39549815	-	39543271-39549824	-	chr8
cluster 287c-296g	 43651659-43664893	+/-	43651644-43664891	+/-	chr8
cluster 288c-297g	 44985635-44992025	-	44984067-45004024	-	chr8
cluster 290c-298g	45197003-45205907	+	45190119-45208986	-/+	chr8
cluster 291c-299g	45210098-45232001	-/+	 45210098-45224941	-/+	chr8
cluster 294c-302g	45596031-45617214	-	45596034-45618781	-	chr8
cluster 297c-304g	45665018-45674022	-	45665515-45673947	-/+	chr8
cluster 298c-305g	45676004-45688022	+	 45676004-45688018	+	chr8
cluster 299c-309	 15660022-15668992	+/-	 15657031-15668992	+/-	chr9
cluster 300c-310g	15753059-15763011	-	15753239-15762992	-	chr9
cluster 303c-s313g	31346942-31352869	-	31347003-31352864	-	chr9
