# Supplementary material for: Altered non-coding RNA expression profile in F1 progeny 1 year after parental irradiation is linked to adverse effects in zebrafish
Source: Sci Rep. 2021 Feb 18;11:4142. doi: 10.1038/s41598-021-83345-3 (PMC7893006; doi:10.1038/s41598-021-83345-3)
Supplement: Supplementary file 4 — Supplementary Data S3 [file 41598_2021_83345_MOESM4_ESM.txt]

Altered non-coding RNA expression profile in F1 progeny one year after parental irradiation is linked to adverse effects  in zebrafish

Leonardo Martín, Jorke H Kamstra, Selma Hurem, Leif C Lindeman, Dag A Brede, Håvard Aanes, Igor Babiak, Amilcar Arenal, Deborah Oughton, Brit Salbu, Jan Ludvig Lyche, Peter Aleström.


Association between Control and Gamma matched piRNA clusters and Transposable Elements. Only Transposable Elements with more than 100 read counts were selected.  An overlap was considered when piRNA clusters overlaps at least by 50 % to Transposable Elements.											
Bedtools (v2.29.1)											
											
Class	Order	Superfamily	Transposable Element	Chr	Strand	Start	End	Matching clusters	Coordinate Ctrl	Strand	Coordinate Gamma
Class I	LTR	Copia	Copia-8-LTR_DR	chr8	+	43659923	43660377	cluster 287c & 296g	 43651659-43664893	+/-	43651644-43664891
			Copia-6-I_DR	chr8	-	45200488	45201369	cluster 290c & 298g	45197003-45205907	+	45190119-45208986
			Copia-7-I_DR	chr8	-	45213740	45214081	cluster 291c & 299g	45210098-45232001	-/+	 45210098-45224941
			Copia6-LTR_DR	chr17	+	40757100	40757415	cluster 60c & 56g	40756002-40765927	-	40756002-40766007
			LTR1_DR	chr6	-	22600655	22601492	cluster 261c & 274g	22584019-22604930	-/+	22584026-22603207
			LTR1_DR	chr17	+	49452889	49453193	cluster 65c & 62g	49443210-49466990	-/+	49443208-49466739
		Gypsy	Gypsy124-I_DR	chr2	-	15196123	15200840	cluster 113c & 117g	 15152000-15216011	-	15152000-15216016
			Gypsy-170-LTR_DR	chr3	+	6290576	6291394	cluster 143c & 153g	 6286097-6291978	-	6285828-6291930
			Gypsy-32-I_DR	chr4	-	28761455	28762981	cluster 148c & 159g	 28762004-28772861	+/-	 28764005-28772967
			Gypsy154-I_DR	chr4	-	29030010	29032080	cluster 152c & 163g	 29025154-29033695	-/+	29025042-29033908
			Gypsy-150-LTRb_DR	chr4	-	29532568	29533448	cluster 157c & 168g	29530592-29553008	+/-	29530592-29551982
			Gypsy124-I_DR	chr4	+	30065612	30066159	cluster 161c & 172g	30062341-30081024	-/+	30060012-30080003
			Gypsy142-I_DR	chr4	+	44751764	44755919	cluster 176c & 191g	44743368-44776019	-	 44742209-44774933
			Gypsy147-I_DR	chr4	+	49122933	49124347	cluster 189c & 203g	49120968-49134012	-	49120079-49134014
			Gypsy147-I_DR	chr4	+	49125376	49130915	cluster 189c & 203g	49120968-49134012	-	49120079-49134014
			Gypsy150-I_DR	chr4	+	59363674	59369776	cluster 197c & 213g	59360129-59378891	-	 59360128-59378957
			Gypsy-17-I_DR	chr4	+	60924677	60931224	cluster 200c & 217g	60922021-60935014	-	60922008-60934015
			Gypsy103-LTR_Dr	chr4	+	72274627	72275445	cluster 221c & 236g	72271438-72279895	-	72271562-72283883
			Gypsy89-I_DR	chr4	+	73154720	73154796	cluster 222c & 237g	73150041-73157786	+	73150041-73158027
			Gypsy65-LTR_DR	chr5	+	658568	658856	cluster 229c & 243g	645052-676758	+/-	645032-676809
			Gypsy65-LTR_DR	chr5	+	658856	659248	cluster 229c & 243g	645052-676758	+/-	645032-676809
			Gypsy164-I_DR	chr5	+	47014230	47017805	cluster 231c & 245g	 47014037-47023022	-/+	 47014019-47025791
			Gypsy-169-I_DR	chr5	+	47045061	47045229	cluster 232c & 246g	47042006-47050792	-	47042006-47050544
			Gypsy-169-I_DR	chr5	+	47046382	47046927	cluster 232c & 246g	47042006-47050792	-	47042006-47050544
			Gypsy38-I_DR	chr6	+	17287823	17293207	cluster 241c & 254g	17286028-17295986	-	17286020-17296011
			Gypsy-168-I_DR	chr6	+	18314756	18317278	cluster 247c & 260g	18316016-18324994	-/+	18316020-18324992
			Gypsy-28-I_DR	chr6	+	20341797	20345784	cluster 250c & 264g	20335038-20350759	-	20335719-20345024
			Gypsy46-I_DR	chr6	-	22592271	22594583	cluster 261c & 274g	22584019-22604930	-/+	22584026-22603207
			Gypsy88-I_DR	chr7	-	37941063	37941794	cluster 271c & 283g	37932012-37943901	+	37932031-37943918
			Gypsy-166-I_DR	chr8	+	38967470	38971772	cluster 280c & 291g	38966006-38980905	-	38966087-38980761
			Gypsy148-I_DR	chr8	-	43655823	43656403	cluster 287c & 296g	 43651659-43664893	+/-	43651644-43664891
			Gypsy148-I_DR	chr8	-	43656448	43656727	cluster 287c & 296g	 43651659-43664893	+/-	43651644-43664891
			Gypsy157-I_DR	chr9	-	15659454	15663456	cluster 299c & 309g	 15660022-15668992	+/-	 15657031-15668992
			Gypsy122-I_DR	chr9	+	15755209	15759723	cluster 300c & 310g	15753059-15763011	-	15753239-15762992
			Gypsy45-I_DR	chr10	-	12275894	12280654	cluster 12c &10g	12014299-12034775	-	12275057-12281024
			Gypsy86-I_DR	chr11	-	15191699	15192548	cluster 13c & 12g	 15189937-15194076	+	15189146-15194836
			Gypsy44-I_DR	chr12	+	15176146	15181209	cluster 19c & 19g	15175068-15182001	-	15175044-15181991
			Gypsy149-I_DR	chr17	+	40760948	40761220	cluster 60c & 56g	40756002-40765927	-	40756002-40766007
			Gypsy-169-I_DR	chr18	+	29712190	29716284	cluster 70c & 67g	 29707041-29716023	-	29707017-29716020
			Gypsy58-I_DR	chr18	+	32677810	32678193	cluster 81c & 80g	32676225-32683467	-	32676227-32684932
			Gypsy58-I_DR	chr18	+	32679051	32681491	cluster 81c & 80g	32676225-32683467	-	32676227-32684932
			Gypsy-170-I_DR	chr19	+	16874687	16874935	cluster 100c & 101g	16870009-16879025	-	16870012-16879026
			Gypsy37-I_DR	chr19	+	16956692	16958369	cluster 101c & 102g	16952015-16967014	-	16952011-16967021
			Gypsy78-I_DR	chr19	+	17211594	17216894	cluster 105c & 106g	17210001-17218903	-/+	17210066-17218905
			GypsyDR1	chr21	-	36646506	36647258	cluster 123c & 127g	36646488-36651902	+	 36644006-36653002
			Gypsy55-I_DR	chr23	+	16269647	16270564	cluster 130c & 139g	16268020-16278003	-	 16266341-16277989
			Gypsy55-I_DR	chr23	+	16272004	16273981	cluster 130c & 139g	16268020-16278003	-	 16266341-16277989
			Gypsy55-I_DR	chr23	+	16277390	16277834	cluster 130c & 139g	16268020-16278003	-	 16266341-16277989
			SUSHIIDR1	chr18	-	29685655	29685772	cluster 69c & 66g	 29683700-29689360	+	29681680-29689395
			SUSHIIDR1	chr18	-	29685760	29687245	cluster 69c & 66g	 29683700-29689360	+	29681680-29689395
			SUSHIIDR1	chr18	-	29687485	29688962	cluster 69c & 66g	 29683700-29689360	+	29681680-29689395
		DIRS	DIRS-8B_DR	chr1	-	27222283	27224544	cluster 5c & 5g	 27220238-27237268	+/-	27220236-27235820
			DIRS-14_DR	chr1	-	27224540	27224801	cluster 5c & 5g	 27220238-27237268	+/-	27220236-27235820
			DIRS-7_DR	chr3	+	3183093	3184248	cluster 142c & 151g	3182736-3192824	-/+	3181746-3193009
			DIRS-1D-LTR_DR	chr6	+	20591845	20592645	cluster 254c & 267g	20588024-20608023	-	20588014-20608024
			DIRS-2_DR	chr6	-	20786028	20790523	cluster 258c & 271g	20765358-20798989	-/+	20765282-20798919
			DIRS1_DR	chr8	-	44993980	44995298	cluster 289c & 297g	 44985635-44992025	-	44984067-45004024
			DIRS-7_DR	chr8	-	45204348	45205499	cluster 290c & 298g	45197003-45205907	+	45190119-45208986
			DIRS-N1_DR	chr17	+	40764012	40765823	cluster 60c & 56g	40756002-40765927	-	40756002-40766007
			DIRS-8B_DR	chr18	+	33525270	33525710	cluster 86c & 87g	33512010-33529994	+/-	33512130-33528971
		ERV	ERV1-N2-LTR_DR	chr4	+	29601493	29601990	cluster 159c & 170g	 29601046-29605599	-	 29598133-29605596
			ERV1-2-I_DR	chr4	-	42142704	42152975	cluster 170c & 185g	42141997-42153821	+	42140426-42153840
			ERV1-2-I_DR	chr4	+	45434576	45435815	cluster 178c & 193g	45431099-45449941	-	45431203-45449731
			ERV1-2-I_DR	chr4	+	45435805	45437135	cluster 178c & 193g	45431099-45449941	-	45431203-45449731
			ERV1-2-I_DR	chr4	+	45437342	45442690	cluster 178c & 193g	45431099-45449941	-	45431203-45449731
			ERV1-2-I_DR	chr4	+	45442891	45442978	cluster 178c & 193g	45431099-45449941	-	45431203-45449731
			ERV1-2-I_DR	chr4	+	45443032	45443686	cluster 178c & 193g	45431099-45449941	-	45431203-45449731
			ERV1-2-LTR_DR	chr4	+	45443686	45444533	cluster 178c & 193g	45431099-45449941	-	45431203-45449731
			ERV1-N2-I_DR	chr5	-	47018154	47018531	cluster 231c & 245g	 47014037-47023022	-/+	 47014019-47025791
			ERV1-N2-I_DR	chr5	-	47018519	47019276	cluster 231c & 245g	 47014037-47023022	-/+	 47014019-47025791
			ERV1-2-I_DR	chr24	+	37253936	37254959	cluster 135c & 144g	 37253912-37261027	-	37253938-37261996
		Pao	BEL33-I_DR	chr1	-	26912539	26913585	cluster 1c & 2g	26910008-26915839	+	26909049-26917239
			BEL2-LTR_DR	chr1	+	27232772	27233264	cluster 5c & 5g	 27220238-27237268	+/-	27220236-27235820
			BEL17-I_DR	chr2	+	13098611	13103503	cluster 110c & 112g	13098002-13104014	-	13097018-13106009
			BEL3-I_DR	chr4	+	45265009	45269165	cluster 177c & 192g	45264346-45272899	-	45264716-45272906
			BEL25-I_DR	chr4	-	61496531	61497886	cluster 207c & 221g	 61494743-61504023	+	 61494761-61504006
			BEL25-I_DR	chr4	-	61497886	61500000	cluster 207c & 221g	 61494743-61504023	+	 61494761-61504006
			BEL25-I_DR	chr4	-	61500000	61501843	cluster 207c & 221g	 61494743-61504023	+	 61494761-61504006
			BEL5-LTR_DR	chr5	+	509591	509940	cluster 226c & 241g	505497-514982	-	503412-515021
			BEL5-I_DR	chr8	+	39226833	39227545	cluster 282c & 292g	 39217078-39231025	-	39217073-39231010
			BEL27-I_DR	chr14	+	15267987	15272866	cluster 34c & 34g	15267187-15273691	-	15267592-15273836
			BEL21-I_DR	chr17	-	40701616	40706637	cluster 57c & 54g	40698049-40706631	+	40698041-40706647
			BEL35-I_DR	chr18	+	32754399	32755251	cluster 82c & 81g	 32750762-32758925	-	32750021-32758996
			BEL35-I_DR	chr18	+	32755266	32755882	cluster 82c & 81g	 32750762-32758925	-	32750021-32758996
			BEL10-I_DR	chr19	-	17137712	17138237	cluster 104c & 105g	17134196-17144027	-/+	17134112-17144028
			BEL10-I_DR	chr19	-	17138228	17138557	cluster 104c & 105g	17134196-17144027	-/+	17134112-17144028
			BEL10-I_DR	chr19	-	17138551	17139796	cluster 104c & 105g	17134196-17144027	-/+	17134112-17144028
			BEL-38-I_DR	chr22	+	24457301	24460978	cluster 124c & 130g	24453486-24462551	-	24453112-24465958
			BEL-38-I_DR	chr22	+	24461033	24462131	cluster 124c & 130g	24453486-24462551	-	24453112-24465958
			BEL15-I_DR	chr25	-	25802931	25807879	cluster 139c & 147g	25801015-25809024	+	25800149-25809023
		Unknown	BHIKHARI-4-I_DR	chr8	+	38972975	38975057	cluster 280c & 291g	38966006-38980905	-	38966087-38980761
			BHIKHARI-4-I_DR	chr8	+	38975122	38976477	cluster 280c & 291g	38966006-38980905	-	38966087-38980761
			BHIKHARI-4-I_DR	chr8	+	38977537	38978323	cluster 280c & 291g	38966006-38980905	-	38966087-38980761
			BHIKHARI_I-int	chr16	+	15830107	15833021	cluster 48c & 48g	15827037-15836017	+/-	15827001-15836017
			BHIKHARI-4-I_DR	chr18	-	32094432	32096584	cluster 77c & 77g	32091000-32098983	+	32091004-32100023
	LINE	CR1	CR1-10_DR	chr4	+	59370025	59371357	cluster 197c & 213g	59360129-59378891	-	 59360128-59378957
			CR1-12_DR	chr8	+	37481023	37481367	cluster 276c & 288g	 37477029-37491032	-	37478012-37491479
		L1	L1-16_DR	chr4	+	46800886	46801021	cluster 181c & 195g	46800019-46807769	-	46796018-46808793
			L1-10_DR	chr4	+	46801804	46802239	cluster 181c & 195g	46800019-46807769	-	46796018-46808793
			L1-15_DR	chr6	+	20346081	20346650	cluster 250c & 264g	20335038-20350759	-	20335719-20345024
			L1-1_DR	chr8	-	38807007	38807877	cluster 278c & 289g	38804111-38814876	-/+	38804111-38814869
		L2	L2-41_DRe	chr5	+	510697	511321	cluster 226c & 241g	505497-514982	-	503412-515021
			L2-8_DR	chr6	-	20607396	20608247	cluster 254c & 267g	20588024-20608023	-	20588014-20608024
		R2	R2Dr	chr5	-	669017	669303	cluster 229c & 243g	645052-676758	+/-	645032-676809
			R2Dr	chr5	+	672331	673059	cluster 229c & 243g	645052-676758	+/-	645032-676809
			R2Dr	chr5	+	674110	674921	cluster 229c & 243g	645052-676758	+/-	645032-676809
		RTE	EXPANDER1_DR	chr18	+	35029235	35031778	cluster 96c & 97g	 35022094-35034747	-	35022100-35035026
		Rex	Rex1-23_DRe	chr5	+	661583	662667	cluster 229c & 243g	645052-676758	+/-	645032-676809
			Rex1-40_DRe	chr8	+	45603576	45604938	cluster 294c & 302g	45596031-45617214	-	45596034-45618781
Class II	TIR	Tc1-Mariner	Tc1-4_DR	chr6	+	20794630	20794691	cluster 258c & 271g	20765358-20798989	-/+	20765282-20798919
			Tc1-4_DR	chr8	+	37483919	37484607	cluster 276c & 288g	 37477029-37491032	-	37478012-37491479
			TZF28	chr17	-	40836421	40836608	cluster 62c & 59g	40832090-40841025	-	40830019-40840981
		hAT	hAT-N32_DR	chr17	-	49478814	49478961	cluster 66c & 63g	49474168-49509396	-	49474286-49509859
			hAT-4_DR	chr18	+	35025804	35026300	cluster 96c & 97g	 35022094-35034747	-	35022100-35035026
			HAT1_DR	chr4	+	72262741	72263561	cluster 220c & 235g	72259035-72270029	-	72259614-72270029
			HAT1_DR	chr4	+	72265269	72265422	cluster 220c & 235g	72259035-72270029	-	72259614-72270029
			HAT1_DR	chr4	+	72267726	72268391	cluster 220c & 235g	72259035-72270029	-	72259614-72270029
			HAT1_DR	chr8	+	37485382	37485704	cluster 276c & 288g	 37477029-37491032	-	37478012-37491479
			HAT1_DR	chr8	+	37485995	37486340	cluster 276c & 288g	 37477029-37491032	-	37478012-37491479
			HAT1_DR	chr8	+	37486332	37488155	cluster 276c & 288g	 37477029-37491032	-	37478012-37491479
			HATN13_DR	chr4	+	29536253	29536808	cluster 157c & 168g	29530592-29553008	+/-	29530592-29551982
			KenoDr1	chr2	+	15138763	15143939	cluster 112c & 116g	15136114-15149945	-	 15136110-15149945
			KenoDr1	chr2	+	15154938	15160739	cluster 113c & 117g	 15152000-15216011	-	15152000-15216016
			KenoDr1	chr2	+	15160755	15164611	cluster 113c & 117g	 15152000-15216011	-	15152000-15216016
			KenoDr1	chr2	+	15166428	15172206	cluster 113c & 117g	 15152000-15216011	-	15152000-15216016
			KenoDr1	chr2	+	15172225	15175804	cluster 113c & 117g	 15152000-15216011	-	15152000-15216016
			KenoDr1	chr2	+	15176248	15176976	cluster 113c & 117g	 15152000-15216011	-	15152000-15216016
			KenoDr1	chr2	+	15176974	15177499	cluster 113c & 117g	 15152000-15216011	-	15152000-15216016
			KenoDr1	chr2	+	15177546	15178494	cluster 113c & 117g	 15152000-15216011	-	15152000-15216016
			KenoDr1	chr2	+	15178509	15178938	cluster 113c & 117g	 15152000-15216011	-	15152000-15216016
			KenoDr1	chr2	+	15179115	15180535	cluster 113c & 117g	 15152000-15216011	-	15152000-15216016
			KenoDr1	chr2	+	15181126	15182542	cluster 113c & 117g	 15152000-15216011	-	15152000-15216016
			KenoDr1	chr2	+	15183856	15186481	cluster 113c & 117g	 15152000-15216011	-	15152000-15216016
			KenoDr1	chr2	+	15188074	15189841	cluster 113c & 117g	 15152000-15216011	-	15152000-15216016
			KenoDr1	chr2	+	15190513	15192065	cluster 113c & 117g	 15152000-15216011	-	15152000-15216016
			KenoDr1	chr2	+	15192200	15193582	cluster 113c & 117g	 15152000-15216011	-	15152000-15216016
			KenoDr1	chr2	+	15194367	15195020	cluster 113c & 117g	 15152000-15216011	-	15152000-15216016
			KenoDr1	chr2	+	15195017	15195455	cluster 113c & 117g	 15152000-15216011	-	15152000-15216016
			KenoDr1	chr2	+	15201328	15205126	cluster 113c & 117g	 15152000-15216011	-	15152000-15216016
			KenoDr1	chr2	+	15205360	15207727	cluster 113c & 117g	 15152000-15216011	-	15152000-15216016
			KenoDr1	chr2	+	15208265	15209041	cluster 113c & 117g	 15152000-15216011	-	15152000-15216016
			KenoDr1	chr2	+	15209019	15209644	cluster 113c & 117g	 15152000-15216011	-	15152000-15216016
			KenoDr1	chr2	+	15209673	15211680	cluster 113c & 117g	 15152000-15216011	-	15152000-15216016
			KenoDr1	chr2	+	15212291	15212998	cluster 113c & 117g	 15152000-15216011	-	15152000-15216016
			KenoDr1	chr2	+	15214552	15215238	cluster 113c & 117g	 15152000-15216011	-	15152000-15216016
			KibiDr1	chr20	-	6413322	6417482	cluster 117c & 120g	6411188-6418856	-/+	 6412454-6418855
		PIF	Harbinger1_DR	chr8	+	43653080	43653263	cluster 287c & 296g	 43651659-43664893	+/-	43651644-43664891
			Harbinger3_DR	chr17	-	49453450	49453537	cluster 65c & 62g	49443210-49466990	-/+	49443208-49466739
			Harbinger3_DR	chr17	-	49453565	49453956	cluster 65c & 62g	49443210-49466990	-/+	49443208-49466739
			IS4EU-1_DR	chr8	+	43657104	43657352	cluster 287c & 296g	 43651659-43664893	+/-	43651644-43664891
			IS4EU-1_DR	chr8	+	43657356	43657840	cluster 287c & 296g	 43651659-43664893	+/-	43651644-43664891
			IS4EU-1_DR	chr12	+	12858281	12860852	cluster 17c & 16g	12855627-12861602	-	12855621-12861587
			IS4EU-2_DR	chr18	-	33871246	33871749	cluster 92c & 93g	33867003-33877844	+	33867000-33877844
		Kolobok	Kolobok-1_DR	chr6	+	18320660	18321768	cluster 247c & 260g	18316016-18324994	-/+	18316020-18324992
			LOOPERN4_DR	chr17	-	49455198	49455379	cluster 65c & 62g	49443210-49466990	-/+	49443208-49466739
		Dada	Dada-tA_DR	chr21	+	30147477	30148228	cluster 121c & 126g	30146527-30153953	-	30145014-30153912
			Dada-tA_DR	chr21	+	30149218	30151489	cluster 121c & 126g	30146527-30153953	-	30145014-30153912
		CMC	EnSpm-2_DR	chr4	+	59663376	59664868	cluster 198c & 215g	59660011-59669977	+	59661006-59666984
			EnSpm1_DR	chr19	+	16871221	16872253	cluster 100c & 101g	16870009-16879025	-	16870012-16879026
	Crypton	Crypton	LRS_DR	chr4	+	34313220	34313503	cluster 166c & 176g	34309091-34317010	-	 34308030-34318001
	Helitron	Helitron	Helitron-2_DR	chr4	-	54844795	54848820	cluster 192c & 208g	54841332-54851011	+	54841332-54851011
			Helitron-1_DR	chr4	+	61024198	61026689	cluster 204c & 220g	 61021076-61030888	-	 61022050-61030796
			Helitron-2_DR	chr16	+	9622635	9624176	cluster 46c & 46g	 9618019-9635641	-	9618052-9635182
			Helitron-2_DR	chr16	+	9625812	9628469	cluster 46c & 46g	 9618019-9635641	-	9618052-9635182
			Helitron-1_DR	chr18	+	32326521	32329344	cluster 78c & 78g	32319025-32329882	-	32319008-32330959
	DNA/Unknown	unknown	DNA-TTAA-2_DR	chr8	-	43652215	43652388	cluster 287c & 296g	 43651659-43664893	+/-	43651644-43664891
			Polinton-1_DR	chr4	-	42411998	42415573	cluster 171c & 186g	42405008-42417014	-	42405002-42416999
			Polinton-2_DR	chr4	-	43510097	43516168	cluster 173c & 188g	43504105-43521998	-	43504126-43520443
			Polinton-1_DR	chr4	-	45444763	45446974	cluster 178c & 193g	45431099-45449941	-	45431203-45449731
			Polinton-2_DR	chr13	-	48553745	48557244	cluster 22c & 23g	48553896-48563017	+/-	48553741-48563358
			Polinton-2_DR	chr25	-	27228505	27244791	cluster 141c & 148g	 27226301-27247590	-/+	 27226196-27247590
			TDR16	chr4	-	44748295	44748420	cluster 176c & 191g	44743368-44776019	-	 44742209-44774933
