# Supplementary material for: Altered non-coding RNA expression profile in F1 progeny 1 year after parental irradiation is linked to adverse effects in zebrafish
Source: Sci Rep. 2021 Feb 18;11:4142. doi: 10.1038/s41598-021-83345-3 (PMC7893006; doi:10.1038/s41598-021-83345-3)
Supplement: Supplementary file 8 — Supplementary Data S7 [file 41598_2021_83345_MOESM8_ESM.fa]

Altered non-coding RNA expression profile in F1 progeny one year after parental irradiation is linked to adverse effects  in zebrafish												
												
Leonardo Martín, Jorke H Kamstra, Selma Hurem, Leif C Lindeman, Dag A Brede, Håvard Aanes, Igor Babiak, Amilcar Arenal, Deborah Oughton, Brit Salbu, Jan Ludvig Lyche, Peter Aleström.

Fasta sequences of lincRNAs do not contain introns	

>ENSDART00000152334.2 
cttgttttattgcaggttggaggagattgtccatgtcccacatgggtgaa
gaaagaggagcctcaagccattccagacccaggagagctgctttcaccca
gacagaagctttggacacagacacacgggatggcaccgctgagcttcctg
gatatttggcttctctgccttcacatttggccgattcttcaccacagatc
agaggaacagcaagaggaaaaggcaaagcagcagccagcaaacaccgtcc
acctcttcccggagaccggccaaacgcacttgcagagacttgtatctgaa
gggcccattgctgggacgacgtggatttggctctgtgtttgctggggtcc
gcaggtctgatggactttcagtggccatcaagtacgtgtcaaaggaccgg
acccccgagagactgagagttgacggtcagggttggctgccgctggaggt
ggcattgatgacccccgtcacttcagctcctgtctgccccagtgtcctgc
agcttctggactggtttgaccgtgccagatgctacatcttgatcctggag
cgtccggagcaatccttgccaacatctccagagcttctgtgaggaggacg
gctgtctggacgagcgtctggctaaggaagtgctggtgcagctgatcgcg
gcactgaaacactgcgagagccgcggacgtcaagccagagaacctgctga
tctccacagagtccccggacatcaagctgctggacttcggctgtggagat
ctgctgaagcactcggcctacaaatactttgaaggcactcctgcataccc
tcctcctgagtggtttcgaaaacatcactacaatgccactccagctacag
tctggtcagtagtagtgacgctctacaacaccctgtgtggctgtttcccc
ttcagaggcgcatggagggtcatgtccagaagcagactgaccttccttag
gagcttgtcaacagagtgcagtcagctgattcgctggtgtctcagtgcag
cgccggctgatcggcccagtttagatgatcttgagcgccatccctggttg
>ENSDART00000155205.2 
tgaggctctccggttgtgcaagagaagacagatcctgagcaaacttactg
tgctcagggccacgaacccagatgttcccatggtttccactctcgacttg
gaggagctgcaggagttggaggaagccaccttccatcctgacgaggagga
gctggaggaggaagaatgtgccaaccaaggctgcaaacggcaaaaagcct
tgctgagaacccaagtggtcgacctgaatcaacaggtagacatattaaca
gacagcctccggaaggtgaccaggcgataccgaatcttaaaaaggaggtt
tgccagcctcggtgcgatgcgaacagggcaggtggtccggaagcttctat
cttctcttggaccagaggaagaggacgacaccccagtcagccctgctgcc
cccgctgaccccgccgaccacgaccaggccacctcagctggtgaaccgtc
cagttctaagcagtccatcgagcaaaaggataaagtcggtgaggagcaac
cgtcggcaagtggcagtcagcagtcgcctgagaaaagccctcccccctat
ccagaccacgtgtcagcactcaatgacatgctggaggattatcgccgctt
caaggaaggcccagatgccagctataagctgaaggaaaatgtaagctgcc
aggtctacaggatcaaaaagttcattgcttacatgtcagagggaaaaagc
aagctgtccgactttctcttcctgaacaacaaagcaaagatacacatgtg
ggttagctccctccgtcaggcccacatgacggtcaccaccctacaacact
acgtactgaacgtgggatgcttcatgcagtacctggcggagactcctccg
ccatcgtgccggctgtccaagcagtcgctgatcggacttcgacgggagat
agcagcgataagaaggtctttgaagaggggagtggccattcaccagacgg
c
>ENSDART00000157923.2 
ggcagtgtattgtgctccaaaatctctgtctcagctcaacttttcagcag
taatagtgccatcacatctgatatttaggaaaatcatgcaatgtaaattt
ggcattaggcgacaagcaaaccagatgtcagacataatataacaggatat
ttctattgtcaggatgatcagaaatttaactacagtcttctagactcctc
taatgaagaacacacacacacacacacacacatacataaagattgattat
caacttataggatgtcctgcaatctaataggcatcttgacagaatggcac
aataaacatctttttactggcagctaatacatagaaagtctttctcattt
aatatagaatagaagacagcagaattcacatgtactgacagctgtttaag
taacatcaaacgtccagttccacatgagaggtctccatgacctctagaat
agacctgaagattttaaagaagcaaataacttggcatacagataaagcaa
tatcattcatatcacacatatgattctagttttactctaaagagggaaga
caagtcattatataatctatgcacctgaacaattctccattgcaaaggta
ttaataatcatatcacagaaaggatattttctaatcctggtgtggtcatc
atccagatacccactccttcgatgagcacagacgaccctttaacctttaa
tcatatcattatcacttattatcatgtttttcatgcatgaaagggcttta
gcaatcaacctataaagtgttgattattgtgaaactgcacagaaatagag
aagtagtattgcaaagaacagcaaatcgcgtgc
>ENSDART00000164620.2 
tgcctcagcaagggagaaattattatatatttaataattaatttatatat
atatatattttctcatagattaaacaatacacttgcgtggtctgggttgt
cagccaaatctacactacaactacactgcattatttctccaaatttgact
ttcttaaatattgaaattaatctaaacagatccgaaaagaaaatgaatga
atgaatgaataatgcaataattttctagtttaaacaattacaatatatat
aattacaattaactaaaaaattaaatcatatacctataaatgcatagaga
aactcacaataataaatggtctactaatttttgtacagtacattttatat
attagcaatgaagtttgcattgcacatgcattcatattgtttatcactta
ttgttttataatattgatttcaataccactgcattctcatcacagcacat
cattactccatatcacactgtattgtttggttataatttttttattttca
aaatgcaactttatatataaacaatacaacaaaatccat
>ENSDART00000145442.3 
gcagagtttcaaggcgtctgactgaaaacttgggaattctgtaatctcac
catgtcgtttgaaggccaccataacaaacatatgcaatatggtttcgggt
gacatttcaggtcctcctgtgaactgaaggcaccagaatgggaaatggta
tcagacctgggagtattcataaacttaaacctaagaaaacctaaaagatg
aacgtccactagatggtgccgcacccgttttcatgctgatggaggactgt
tggagctcccatatggcaggactaaagaaggaatggaggtcttcaatctt
gcgcagttctacagtttgaaaaaaatgaaagcgtttcctaaccaggcttt
tccaagaagctggtgagaagtttgggctgtactggaagccataaaccttc
ctttgtggcgatataggtttgataaagtaatgtatcagtgtttgtgtgcc
atttaatgtagtaattaatacaataaagatcctgtcataatgttgtactt
tattttattctttaaccaaatcatactctgtgcaattgatgcaaactaaa
gatttgaagtctgaggttttatttataaatatttatggggggtagtagtt
cactcgaataaaactactccatgtgcttccatg
>ENSDART00000155833.2 
agtacatcagaagacgcgcacttgaacagtcatttttacggctagttcag
caagagtccgaaaaaagcgaagagaaaacagtttacagtgttttactgcg
ttttacttatgtcgatattgtgttctactgcaacagcaatggctaacagc
tcaacagaaacacaaccaaacactatgaagaacagccttcgtgcattctt
caggaatatatggctggctgtacaaaacgccaatcagtccggaagtcgag
gcagtaaagtgtctccttttcagcctccgtctgagacagaaccagcggct
ccacagccaggcccatcaacagatgatcctcagcctgctctgtccagctt
tgagtctctggctgtagacgatcagactgatcctcagtcttgtctgtcca
gctttgagcctcaggctgtagacgatcagactgatctccagcttagtcca
tccagcaacaagccagcaaactttgaaggaaatccatccattggagaacc
agctaaagaaactcaaccaaaaagaaagaagaacagccttcatgcattct
tcaaaaggaaatggctgtctgtacaaaaaag
>ENSDART00000155864.3 
gtagggactatataacctaagttcgctcattcttccttcccacttcctac
tcgcttttgaggatgttgacttcgaaatcatggagttttgcccttgcaca
ttctcagatctcggtcatactccaaccaaacagatgacccccacgtttaa
aatggtgcaataataaccccatcatactctgaagcagatccctccccaac
caaatggatattcctgcatttgaaaggatttgagaaccccatcgtactct
gaagcagatcatacttcaatcaaatggatggtcctgaatttagaaggatt
caataaccccattatactctgaagcaggccaagacccaattcaagatgat
caggggagttttacatgccacccaacatgttaatgccacaccttcagaga
gaagcaggtggtccagtgtctggagaagagaatttgggtggaatgttaca
aattctgcttggtgttgcagattagttctattaataaaccctggaactta
agtgtgtttgtttaattatttatctattttttataaatggttcatattca
agctggaattttattttcaataaacaattggatctttaa
>ENSDART00000171481.2 
actttctagattaaaactgcatttggcataatactctataactaatttat
caataaaaatgccattttgtactggaagctttttcgccgtcaatatcagg
tggtattaaaaaataattaacaatgtcatagtcagatataattaaaacaa
acatgatgaagccagtaaatctggttgtgacctacccgtgtgttactttt
gtttctgatggggccaaaaattataatgtgccatttatgtttaaagtaaa
attattctatatatatattttttaatttgatatattttcaattaaattca
atatatttctgtctaaggcatatttttaaaatatagacatgaaattgaga
tgatttttgtatttttgtttacaaataaactttctgaagtctgctagtaa
acttttaattattacttactattaataatgcatagtcatcatacatctct
aaatctttatttcttcagttttacatttagaaagacaaatcaaagttt
>ENSDART00000164487.2 
aggtgccttctgtctggagcatcaggccaaacttctgctgtccagaatca
ggtggtttgtcttggtcgggcatctcagctgggacctgtccactatgggt
gaccctgccggtagctgtgaagtaccagtggcgtagctctcagcatcact
gatgcacacaagcccttacagcacgtcgggctgcaaaccatgtgagggac
cctaacctaccctaacccagcagccaacactaacaaccactaatgtgcca
aaaaacactcagaggagaccagcaacacgcaagaaaccgcctggaaaacc
ttgctaaacgcatgtcaacattcaaaagaacccaagagccgaatatgaac
agcaccgacaatcaccaaaacatccagcaatgtgatgaaaacttaaataa
gatgtcaaatgtgatgttttgcaagcttattgtgtaactatacaatatgt
acatatgtgcccttgatcctccatctggcacgaggatggctcagtgcctg
agcttctttcttcggggctccttgggcagcggctctttgctgatgtccac
cttgatttggggagcgaggctggactcagatctgcactctgtgatgaaca
cacatccatcaggctgctcagtctccagcagtgcaggccggtccagcttc
tcccacagccgctgcttgatctcgaggccctgctggatggtgtatcggcc
atggcgcttcttcacggtggagtccatcacactgcggtagatgtgctgat
agtcctgcacactccggccgtggatggagagcggctcctcctgcggacac
tcacccactgaggctgtgggacggaagacaggaaggacagccgcgtttct
caggtgtcgctgttccagagaagtgtctgacatgcagctggaggtgtcca
gcctgaccgctgtggaagcagaagagacgcactccagcaagaactccttg
agtttggatgttatacagaagacggacggctacatagctactctcgcggt
gggcggggaatcttttgagtgacagcagctgccgattgagcgcccctact
taaaacgtatttccaggtaaattctctgtgcttgtttatttcgatcatct
tcagctcctgatataaattaagtgtcatcaaggcatggtttctgccgagg
ggacctgtcgatgatcgctttcataacttaagggtgagtgccatttttcg
tatatgtgcattaatgatactgggccccaacaaataacaaacacacacat
aagagtgacatttgtgtcttatgaggtgtaaaactttgactgtttgggac
tatttaaacgctttttgtttgaatctgttgattttaatcggcatgaatcg
ttcataagaaccggatgacaatttgattgtgggaaatgggattgtttttt
gactttcggttttattaatcctgtatttgtagtaaatcccaattcattac
taatttatgtacacacaagttgtctagaaaaaagtgctacttgtaaatta
aaagatttaaagtactgttattctattgtgaggttaaaaccaaatctctc
tcagataaaagggacactgttatttatttccacacaactttttgttttct
tttattattattttttttgtttttcataacacaattgtggttgtggtaga
gtgttgaatcttttttcttttattatcatttatttaatctcagcttctaa
taaatactttaaataatcagaaacatatttgctggtatttatttatactc
tgtagcataaggacacattttagaggaaccgctttatattattttatttt
aggatttttgtttttactgcattaatagcaaccacacctaaacattcagt
atatttctcaaaccaagaactgggaaatcaggttcctgtgtgctattgaa
tccctaaaggtgtcaaaagatggttacataggttaccccttaaaagagag
tgtggttaatctgtagcacactgagtgagattgtgtttttcttatcaaat
acaatatatttttatggattattttttacaaattgttcacacagtggtaa
cattattcatggttaattaattctgtctttttgattatattagtgtcaaa
ttattttatgatttatgcataaatttgtcgtttgataaaggaataacaac
tcgcttgtgactcgtacacctttaacc
>ENSDART00000163316.2 
actataaaagacgaggcaacaacattgtgcgtcacgacggggtgaggcgc
tatggaaggcagggaggcttcgttgatctggtgaaatgttcttattttgt
tctgtttaattttttgataactaataggcatttttatttacaaaccttta
aagtcttaaaactctagacgttttccgttggttatacaaaggttttcttt
tgagtagcaagcgtgacgaagataaaatacaagcttacttttcacttaaa
taggtaacttagaagtgcctttatgagaaaaaattcattttttgtttatc
ttaaaaagacaaaaaacgtcttatttagtcgaacatttaacgtttatctt
caggttaatgtttaactagcttacgttaccgaaagcctaaacaaagctcg
actgtaaatggctaagcgaacgttatccttttcacttaacctcattttaa
gcttatttttgtttcagcaagggttttctgaaattacgtgattttataca
cttatttttttgacgcttgtttagtttgattctcgacgctagaaagaatt
tacaaaatggcggtcgcgacgacggattagatttcgttgaagaaaagctg
ttatgatttctcttttgttttcaagtcagaacaaccaataacagtttata
taaacctatagagttatattagaccaacgttatatacagacctacatttt
attatttatttttctttttacaataccgattagtaacagccttttatggt
aacagtaaggacccagggtatctacaaccattttaacttgtaaattttca
aggaaaaactttttgtttctttttttatcttcagaccataacgagtaata
gcagccttttatggtagtgaggtcaaacagcaagtcttttttttctatct
tgatattacgattagtaagttgacccatttagcaaggatgaacttaaaag
caaccagtttaaattagatggagggtaaacgactacaaggttacagtaga
ttttacagtagaaaaaaaaaattcatttttttgtcatttaggttgactag
caaaaccactaacgaccatttcagtacagcaaggaagagcatatttaagc
tacagactttcttaaaaaaatatatattttagtatgcctgccataacttg
aaaatcaattacaacttatatttcatttaaaaaaaaaaaaaagtattttc
ttttaatataccgcaagtccattgcaacttaattatgatggcaaacattt
taaaaatgtatttctttttattataacagccataacaaatgttacaagtt
tattatggtagtaaacaaaaaaaatctttttaatatgccagctataatgt
aaatgtgttacaacttcattatgaatccaaatcagttttattaaaacaaa
gcagctgcttttgttaaaaaaaaaaaaaaaacagcagagattaaataaac
cgatctacaagactagatttttctaaaatctgaaagaacagtctagaact
gccaatgagatagaggattaacacagtcaagactgcagtagattttctta
aaccagttttgtttttacaattttaaccttttaatggtcaggataaaaaa
aaaaaacactattactgaagatttcagttttctttttagtttgcatacac
ttaaggtatagtgagggcaaaccatcattgctatgttgtaaatctcattt
tattttaaacagtcatttatttatttttttacccgttttatatacagtag
tacaaataaataactacaatctaaggctacagtagatcttaaagttattt
tgcttgtaaactattacacaataataaccacttaagtagcaaaaacagcc
tactggagatttaaaaaataaaaaaaaaaagaactttttctccaacccaa
aacttagcggcttatatgatagtaagggtgaggttgtccacagtagaagt
caacagtagatttttatttattttcttttgggaaagaaaacttttaattt
agtatttcagtctcttgactaattatagagggtatcaataattagtcaag
attactttttttttttttttaaactacaatagaacagtttacgttaccaa
gaatgcagtatttacatttttatttgtttatctgcaaaccttatccaaga
aatgaggaacagcttctgatagccagagtgccatttttaagagattttat
tttgttttttgcataccataacagaacaatcaccaacgcttaaagccaaa
aaaaaaaagccagacaattttttgaaaactacaatagaacagtttacgtt
aatcaagaatgcagtatttacatttttatttgtttatctgcaaaccttat
ccaagaaatgaagaacagcttctgatagccagagtgacatttataagaga
tttttattttgttttttgcataccataacagaacaatcaccaacgcttaa
agccaaaaaaaaaaaaaaaaagccagacaatcagatgtaaaagtcttttt
aaatattacttttgaaaaaaaaaaaaaaaagcctgctcttgttgcctatt
aggaagaaattactgaacatcaagtgagtgtttttagtttggaagacaac
gattatagatgctgcctcctttttttttctttttttttttttcttttttt
tttttgagaagaagaagaattgagtatttcaagatttaaatttgcaagcc
tagaagaatcaatcaacaatgatgctttttttttctactgaaccacgtaa
ttgattgctgtatggactgagtcatgttgagtaacagcagtgaaatggaa
gcgtaggttgttttcatgatccaaagatatcagcagaagacggatgtgca
gaggacaggagaaatggactgagtttatccagtaacaacatagctcttag
atgacgtcggatggaagaaaaagatctacagcagggaccagggagaatca
ggacaagaaaagatctacagcaggggccaggaccagggagaatcaggaca
aggtggcgagccaggcagaaccaggggaggatcagagggcacagatcagg
gtgaagcgcagcagtatccagaagggggagccgggtctacaaggcagagt
agcttcagatccacgttgaccaccagggggagctcagctggtctagatca
gagcaagccaaagatgggtgtcccaaaagcagcaggagaaagagggctca
caagcagagggtatcaggggtcgttgccatagcacagtcatgaggagggc
atttggtttgtatgggttgaggtattctgtgtaacttaagtcattatttc
agtttgtattccagaaccctttgctcgcgaagttctgttctttccttttc
aggcgtggtgaatgaatgtttgaaaatccgatatggcatctgtcccgttg
ttggccaagtctgatgaatgccgttagtgtgctgcggagacgatcgtcct
tattcgaccacgcctccgctgagatttggctataggcccgtggaaaagtc
gtcccccatatccgcttaaatccattaggtctgtcctgagaagcaatcca
cgttcgaagggtttttcggagttgatgttcgactgcgtccctacacgaca
ccactacctctactgcaacacccgctgcgtcagtccaacatatgatgcca
gggcagccgcatattgcctgccggtaaaattttgatgagttcatgcatga
atttttattgtaatttagagcaaaagctttgtatatttaaaaaaaaaaaa
aagaaaaaaaaaagaaaagagaaaaaatatatacaatacgtttttgcaaa
agtaaatgcgttattgtaaaattattaacatacagatgttgcaaatgcac
tttctgagtagttatgtaatgttattgcagtgtttttggggtttgggagg
ggcaaattcgtttctcgagttctctttcccacaggccctgttcacattag
aggcgataaaaccaaaaagggattccaggatgttgtgtggacccttttag
agtcagtttgacttccctgtaaagaattctttaaaagcttcaaggaaagc
ctctgatttaggaaggtaccccattggatttgttttaaagtcttgtttgg
aatcatgaactatacatttatcaatattttccagtattacatgttgggat
ttgcaatggggtgggaggggtgtgggtcgttaacccaaatcttttcctag
actttgcagcttgtgaaagcggctttattaagggtggcaatggcttgaat
agcgcagtatggggaaggaaccaccagtgtgtctgccagtggatgcgtgg
ccctgttacaagccttccatggcagctagaccaacgtttacatgggtaac
gcggcatgggatcaaacgctttcattttatttaacacatcattatggcca
ttttcctatcattattgaattggtgtttggatattggttgtgtatttgga
tattgtttatggggtttgtggatctggggggggggattgcctaattttga
ctcttacagattgaaacaaacccttaaagaacaaagctggtggtccaacc
aatatctgctccacttcccccacttgagcaaagcttcttcgctagaggtc
cagatgcttttaacattttctaatggcaagtaattgtgggtattcatgta
aatggcattcatttgcttttgtctgtcgttgtattgtacttgaatacaat
ttgatggctaagtgtaagcagtaactgtattagttgcttatttgtctttt
taatttgtgtattttgaaaagcggggatgtgtgtaggctttcttttcctc
cccctctgcatttttcagtgtgcagtgtccctgaatgctttcaaccgaag
atgtcatcctaacattgtttgtaaagatttgctttcgcatcaagcaactt
cagcctcttttcggtcacgtaaggtcactaagcaagtccatttgtttcta
accttttccatttttaatagtctgttacaacctgtaaaatgtgtggtcgc
acacttattacaaattagttttgtaatttgtatttaagtgtacattctgt
aactgttcccattttcagttaataaatgcatagcctgttgtgattgaaat
tttggtatgcatttgtttcttgggggaatgtgtggggctttcttgggtgt
ttctttatgctttttcaggtatgagtgtaaagcttggcgctttttgtagc
ttggatgccagggcttgatgtcaactctgtgcaaggtggagaggcagatc
agtccagtcctacagcagtgtgcgaaggaggaaaggcaaattgtatatac
aaaatttaaggatataccgtaaatttgtagactctttggctttaagcctg
tgcttttgatatctgaatcttgcagatttgatgtttttacttgatcattg
ggtgggtgtaggggtcttgttgctttgccatttggtcttgcagaatcttg
caaaagccttgaagattggcacctatcagaagaagttatgacctgaaatc
gcccgcttccactgaacgcctcatcaggccagacagtcgttctatagatt
cgtaaccttttaaattttctttaactgcccagccacttctctgcgcaact
gtgcagtgacaaatgctttacaaatgtatagcagcagtctttatttcagc
tgtcgcacaactgtgcttcagattccaaatttaaagtggctgggaacggc
tgcgcaactgtgcagctttatttggcattggctcaacagccgtacataaa
ctggaaaagatgtgtttggggtgggaaaggggatctgcacttttctctct
cttctgcagaaatctcatcagccagctgtgtggtgaaagttacatgatgt
cgccctgtggagtctgtagttaccaggtttcttgaatctttaacttgatg
gtagaatcctcatgcaactttttataaacttcagtaacatcaatcgccaa
tgcttcagaagctacactacctttatgcttcatgcactttaagtttcttt
tacatcttaactcctcagttgagtcacagttagtattgcaatcggtgtgt
ggtggaagtgtttgtgtgtagaagctctttgtttcagattacccgtctgt
ccccctgccttctcgactgcatccgaatgcaaggctgtctgtgagagcag
ttgtccccggtgaatgtcgtcttcacttgaatgaatggccaatcgaatcc
ccccttctgtgcgcttgagagctttgtccaaaccttggaagcccttcgcc
gaagtccctctgtgtgtctgcgcgtcttttttttttctgtttatccccca
cctccctctccaattcttcattttcttaggtcaatttcatttagggagca
aaattgtcttgtgtccgtctgggagaaccctaaccgcctgatgaaaccca
tccactcgctctgatcaacctcattcgtcatattttgctgctaatcgtgc
atccctctgctgctatctgctgagttaagtacatgtagttgatcttaatc
ttgtgtctgggtagaagcattcaccctttttatagatatgcatgcacata
acactttaaatcaaaccgtatcagtgtgtgtgttggtcgctttggggagg
gatggggcaacactttctctcttttcaggtacgctgtttgtgattcctct
aaaaattaaggctgagccataacatgggagtggatggatgtgcttgcgtc
aaagccgtaactagtacctgcattggttttaaagtgttttttttaaaaat
tgtgttgggattgggaagagggagggggggttgtgggcttgtaaacgtgt
tgttcttttcattgcagctatagacttggtaaatcagtactctgaagaac
tgggtgtaaagcgccgctacctggagataagtctatacgtgcacttttgc
ctcttaagaaattctgagaatagttcggggagtctggggggaaaccgaaa
accctgcgagtatctgtctagttacaggaatggtgattttacaaaggagg
ctattttgttctggccgtgttggtggaaatccaagacctgggaccgttgt
gtggtggtaaatgacatttgtatcacatttggttatgaatctttggggtt
gggtggggtgggggggttctaaacccttttctgtgtttcagatttttgtt
taaataggatcacgtcacctgaatgcaagtgcagccttgaacaagaccta
actagtcagatttgatcttcgaagtaaaggcgtgtgaatatgctgcatat
tgaagacaaaattactacagtaatatcgatgggttttgaagagttcgact
ggggattttgggggggaaacctgcaatcttttgtgtagtttcatactaaa
gaaggaccgttcgagacgagagttttgtagagcagcaggtttgaggtttt
tcttttttcctgggggaacaatctttggattgttctttcaggttttgctt
tttaacctcctaagaaaaaaagcaaaa
>ENSDART00000194508.1 
ggtggaatctcattacatttttgatgtcagttgtaggctggacggagaat
gagggctggtcgtaaatggcccacgggccggaagtttgagacccctgctt
tagactcacagtatgtagtgcatcaatggttaaccagtaaaaacaggtcc
ttgtttttttttttttttttttttttttttttttcttttttaaaacgttt
tttttttttttttttttttttttttaaaatcaaaaactgattttattcta
gtcgaaataaaacatataagactttctccagaatatatatatatatatat
atatatatatatatatatatatatatatatatatatatatatatatatat
atatatatataaaccatataaggttcgcctagatcgtgtgtgctggattg
tgtgtgcctgaaacttgtgtgggtctgcgggtcagtagttgaatattgtt
gggctttttttttccatatacaagccctgcttgtttatatttatttattt
atttatttattttatttttttagtaaagaactacaagttttaaacacatt
tataaggtagcagatagtgcttaaataaattggttaaaataaattaaaag
aaagaaactgtttaatatcaacagattttatattag
>ENSDART00000184251.1 
atttcagcgcagcaatggcagagctcctccgaaacatcatattcaggcga
ttttccttcatcaaagttatgaatggttgcttccacgaatcctgcgactt
ccacatcttcaggtgattctgatgtaaatctgccgtccagaatcagctgg
tttgtcttagtcgggcatctctgctgagaccagtccactatgggtgaccc
taccggtatctgtgaagtaccagtggcgaagctctcagcatcactgatgc
acacaagccctcacagcacgtcaagctgcaaaccacgtgagggaccctaa
cctaacctaccctaacctaacagacactgcaaaccactaaacgcatcgaa
actctcagaagagtccagcgagcgaccagcaacacgagaacaaccgctca
gaaaacctcgacaaccgtgcagaaaaccacctgaaacatcctgaagacca
ccgagcaaaccaagaacttcaagtcaacaacaccaagaatcaataaaaac
aaccagttgatgaaacaaaacatgcaaaaggaaacttactgtgaacttgc
tctacaactatgtacactatatacatacgcaggcctgcagtgtggtttgg
gacactgtgaagactcagcgtctggccctctttctgctgggcttctcagg
cagtggctctccactgatgtccacatggactcgaggagccatgctgtctg
gtctggatccacatctgcgttctgtaatgaggattcgtccatcagcctgc
accgtctcctccatc
>ENSDART00000157228.2 
gaacatgggagcaagtaaaggtaaaatacaagaacattctacaaaatgct
actaggaaaaggtgtgaacaaaaaaaacgggtggtggtcctgcacctcca
cctcataccccggcagaagagcttgcccttggttttaatgcaaacaggcc
aattgttcagggcataccagggggcagctcttccctagagccacagccag
ggaccagtaagggcaccacagtcatcactgtttctaatgatacacctaca
cttatatcaattccatttgaagttgtggcataagtgaacagtgaggagac
tctttcagatgagtgttttgaggagttgacagagtccatgccttctaaga
ggccttttgaccggcacagtgataaagagggtgacattcgttctctatat
aagaggagcctccaacataaagtggagtatttagagcttaaaaaacaaaa
actacaaggagaaatcgagctgcagcaactaatgaaaacaaaaatggagc
tagaaatacaattgttgcaaaaagaacttcagagtaagcaaaagatgacg
tgtgtgtgtgtgt
>ENSDART00000161654.2 
acggacgtttatagtgagtgcgcacgctccatctgtccggccggtgaatg
aagctgtggatgacgtctggcaacatttctaactactgagacactgtgcg
cacccctgaaacttatgattctgcttttcatgatttacaatctgaagaca
gtcaagacatcaaaggaataaaggccagacaccagaaacaagcagctcac
cacaacctttcacagccttgcatag
>ENSDART00000173530.2 
atgaatataaacaagatggtggtggcctggggagtaatgttggtgatgat
cctatgggtaatctgccatatggaattcggaggaacaacaaaggaaaaac
ggagtgtaaaagaaggggggggaacaggggtgagtattaccttagaaagg
gaagagggaaaggatgggatgtggcagtttgatctttgtcaagtgataga
ttgtgggaaggaccaagtggcatggagaaaatatgatgtttatgggtgtt
tgtggccatctaccaccacgcttccgaatggtccccattgtcatacctgg
catgatgtaaattggaaaacagccccaggattcactagaaagatattgaa
aaatagtcgtatggccagaccagaccacatccaaaatcgacttaggttgt
ctaggggataccaacatagttggggaggctggaaaaacacgttgattata
tcactaaaaaatggtaatgatgaaactgacacgtacatcactctaggggt
agatgtagaaggaaaagacccactggggttgataaaaatctccataaaaa
agcctaaacccacaggggcgccaataatcacagacctaaccaaaaacaaa
aagaaagtaatacagagcactgactttagcaatctgaccccactagatct
gatgacgctggagacaggctatcacgaaacaaatttatggttagaatggg
tgacaaacgcagccgaagaattaggatttgaggggtgcctagcttgtgca
gcaggaaggccacaattaaatactgaacccgctccattacatgattatga
tagttgggggtacaaatgtatgttaaaactaacaaaggaaaaaagtccca
aaaactgcactgcactcagtaatctatacccaccagctggaaataagtca
tcaatgggagttgcattaaaaagaagaaagggtaattatacctgtttcaa
tttaactacctccagtgcgtccaaaatattagtgggagcgtttaaaaggg
aatggtgtggacagatgattcaggaaggccatgacaaactagggggatgg
ggcagagtgggtttgtattacgcgagtggagaaaaggtggtattggctag
aatagaacccaccatggaaggagtatgtgctatgataagagtcgctgttc
ctatggtcgtgataggaaatagggctataaatgggcataaaaacaggcga
aaaaggtcagtaaatagtgatttcgatttaacacgcaatagccccaccta
catagacgcaataggcatccccaggggagttccagatgaatataaattgg
ctgaccaagtagcagcagggtttgaaaatatacctgtgatagcagcatta
ttccccgtgaccccaaataaaaatgtagacagaataaattacatacatta
caacgtacaaaggctgtcaaatctcactagagatgctgtgtctggattaa
aagaacaattggctgctacctctctgatgactattcaaaatcggctagct
ttagacatgttactatcagaaaggggcggggtttgttctatgtttaaaga
cacgtgttgcaccgtcataccaaacaacactgcccctgatggttccgtat
ccagggctctggagggactaaaagaattgtcaaatgaactgaaagctagc
tcagggatagaaaatgctgtgtctaaatggatgtctgatatgtttgggga
atggaaaggggtgattattgctatgttaacatcaatgggtattttcctag
gaattttggtgacatgtgggtgttgctgtattccctgtatcagaagtttg
ataaataggctgataataactgcaattgaaaagaaggaaaacccacctcc
ttatcagatgcccctccttgctgcagcggagggggatgacgtgatggagg
aagtggaggaactattggatatagtgtgatctctttcgagatcaagagag
ggaattgagggaattatatttttgagggaatcatattttttaatgtttta
tgcatgttcagaattgatattaagtttttcataattttgatgttttatgt
ttgatattgatattaagttttgctattttctttactgatgaaatgctttg
tttgaaatatgagcctattgctttgtttgaaatgtgagcctatcgcttaa
gcttcgcttctagagaaacggggtttttccacagaagtaagacgagagat
ctgagctcatggacagctgtgctttggtacaggatgtggtttaacacctg
caaggaatcagccgtatctcagtctgtgtaggggtgcatgtgtgttttgt
gtgtgtgtgtgtttgcaggctactggcagattctaactggttgaaatgag
atctgatgatgggaaggcgaataatggattggaggctcatcgagagtggg
gaggagacaaccaagaataaaagctattgttttatgtttgtacggcaata
ctggagcgcccagtttgccttttcatggtgtctcttcagtattcctgggc
tcagcattgttgatctgatccttcgtttattaaactttgatttctcgata
aa
>ENSDART00000151198.3 
tcggcagagtcaagctgttgagcttgactctagtctggcactgtgaagag
acatgaggggtgtagaataagtgggaggccctggggccctcgggcccagc
gggcgccgccggtgaaataccactactcttatcgtttcctcacttacccg
gttgggcagggaggcgagcccccggcgggctcctgcttctggcgtcaagc
gcctcggggcccatcgcggtcccgggcgcgacctgccccggggacagtgg
caggtggggagtttgactggggcggtacacctgtcaaacggtaacgcagg
tgtcctaaggcgagctcagggaggacagaaacctcccgcggagcagaagg
gcaaaagctcgcttgatcttgattttcagtatgagtacggaccgtgaaag
cggggcctcacgatccttctggctttttgggttttaagcaggaggtgtca
gaaaagttaccacagggataactggcttgtggcggccaagcgttcatagc
gacgtcgctttttgatccttcgatgtcggctcttcctatcattgtgaagc
agaattcaccaagcgttggattgttcacccactaatagggaacgtgagct
gggtttagaccgtcgtgagacaggttagttttaccctactgatgtccgtg
ttgttgcaatagtaatcctgctcagtacgagaggaaccgcaggttcagac
atttggtgcgtgtgcttggctgaggagccactggtgcgaagctaccatct
gtgggattatgactgaacgcctctaagtcagaatcccgcctaaacgtaac
gataccgcagcgccgcggggcttcgattggcctgggatagccggccgggg
ttcgccctcggtcggtgcggagagccagccgtgacgggac
>ENSDART00000155805.2 
ggcttgtagacggaagacagtgaatggagagtagagagtgtgacactgtt
ttgagttttgtattttaaagtttaaaaacaaatttttgttgaagtttctg
gttttacaaagacctaacatacacattatcacatctgtcgatcgatggac
attttttgctgttaaacgttcagtgcgagggagtgaaagttgttggacct
gccgcggacgggaagattgactggagagagaccgagactttgctgatcgt
gcctgtttgcatcgtgaacggaggattcgtgaaggcggttatacaactca
tcttcgtgagcgcggacgaacgtttgtagacttcgccatttcatcggatt
ttactcaaatgaagtggaaccgcagatgagagactcttctgccgtcctat
ctctctagggagcaggagagggagccttttccatgaaaccttttcaaagc
ctcatctgtgtcttccattagccatgcagaacgagaagaaagcaagacgc
ccgcataaaacacaccttttctggtgtgaggggaaacaccagagactctg
atcaaatgtaatgtaataatttagcacacatttgggctaccctgcctgtt
gctttctttttattggagagatggttatgattgctcaatgacttgatttg
attatttgcttgggatacagcggtctccattactattgacacccttgctt
aatataagcaaagaatgccagggagaaaatgttttgttcaacctattggt
tttttagctcaaaataataccaattatactgacgatgcttgagcttgttg
acagtagaggcttttttttttcttgaaagccattctaataacttataata
atgtacagtaggtgacattgattgtagtttttatgactttgactcttagt
cctaagtaatttctgcagttctccacctgtgattcttagaggtttttggc
cactcaaaccatccttctcaactatatttagaccaagctgcaatctcccg
ctctctttcgtgaagcaaatatggaagcaactgaaactgctattcatcga
aattccgcttgtcttggctccatgaattttacagcagaaaaaaaggtgtt
tacagcctggtatgaagaatgattttggttcagatagctaatattacc
>ENSDART00000135637.2 
ctacatttaggcgagggcgctgctgtatcgcacactattcgacaacaatt
actctcttcactcagtgatgtagagtttagtgattgcagtcatttgtatc
acttacagcgatctatttttatcgtatagtgttgagtcttccaatcgctt
tctctgtatatcatcgcctcatgcgttctgtgtttggaaatcggcgcgcg
tcactagagcaggagctcatgtcatcttctcagctcctgcttctgctgct
gttgtctcactctcatggaccatcacatccagacagctgctggaccctct
gtagccctgtcaacgtcgcgtctgtgtgtcgataggaaagacagcctaag
atgaatgccagtgacaaaattgaagcccccatccacaagaaaaacaccct
gctgtccattgtcaccgacttctcagaacaaaaaccagggaaatagcaac
agaaaaaaaagtccacaagggaatgaaagctatgttgaacagttgttaaa
agtaagagctgttcaaactgttcaggcttcactcttaatccatcttcaga
acagtttcaaagtcttctgaagcacagcgcgtccttgatgtgtgaacata
agagatgtgaaaagcaggacacacttgttcacacaggatcagccgatcag
caggacccctgggagactaataatgacagcagactgatggtgacaacaac
aagctgagcttcacaggtcacagatcagaacagtgtgtgacagctgatct
gagggtggctgtctctgtgtcagcgatgcagctatgtgaccatgaagaca
ccgtctctgccaccggactgtccactgctgcagtggtggcaatagtgtgc
aacatcctggtagctctgctcatactagttctcatattaatcctctgcaa
agcatgcaaggttccctccagccaggagagcgtcccggtgttgactttag
agaacgcacagcagagcaatgagcagaggtacttgctgacggcatgaagg
aaagaaaaaaactggaaacagaatgtgtttacattgtgtataatcatc
>ENSDART00000142034.2 
ggacgacaaagcagtgaaacaattcgtcaagtcgttgtcttaaatgaaga
attatttaagcagcttcagttcagtttaaaactaagatgcagcgtcaaat
tgtcggctgtaaacaagaggaaccgcagataagcgtgttggagctggatt
ggctgcggccctccagatactgagtttgatgcctgtgcatcagatggcaa
catgcttcaagtctctcagcgtttctccagcctcggtcattcagtaagac
gagtttcctgctctcggcgtcttttgttctggtcatcaaggaggggggaa
tgttctgcgcatgcctgtgggggagggagaaggacacgtcactgaaaacg
tccctgcatcacaccgagacacccaatcactcaagccgagaccagataat
tttgcatatgctttacagtttgaaaaataccacggggctgacactttcag
caaagatactgttcgggaatgggcatgtttctgggtcacagcctgttctt
tgtctgccctggagccaagctgcagatctcaagcccaatggaggagttgg
tattaaacatgctgtgattcctgtccagatgcatccttgcattttttgag
>ENSDART00000153803.3 
gaaatggactagtgatggagcacccgtgtctgtttgacgtttcatacaga
aagttataaaagaaagtagatgagattgcttattccctttaaacccagcc
taatggagaaatcgcgagctatggaaaacgatgcacatttgtctggcaag
cgatgaaataaccacacacaatggaggcatgcgcagaacattcccccctc
cttgatgaccagaacaaaagacgccgagagcaggaaactcgtcttactga
atgaccgaggctggagaaacgctgagagacttgaagcctaaaagatcaca
aaacacagcaaagcacaactcgtaacagcctttggaaacatgaagaacat
tccccccagctttacgtggagtttagcactctgttttgactagtgtagta
actaaatctcatgttaaaagatcaaacagacctgtaaaaactttttaaat
gaactgaggatggttactggttctacaggttatgtagaataataatcaac
aatgtgtaatagggcccatcattcaccaattaaaaggtaaaagcgaaaca
aggagctaaagggacccagagacaagccaacgtcagggtgagccaagaca
tcctgataatgaagcattcaagagtctctgtatatcaggcttcaaaaaaa
caacaacatttcaaaccaatgctgttctttgaaacttcattcctcaaaga
gatcagaaaaaaagtttgttgtctcaaaaatgttcagcattgataataaa
tgttttttgagctataaataaacatataaagttgatttctgaaagatcct
ccaacactaaagactgaagtaataatgctgaattgtttgccatcacaaat
cagtaaattacaatttaaaatctacaaaacatgtatacattatgttgata
taaaatgtcaatgaatgattgtgttaaaataaagttaattaaagt
>ENSDART00000154612.2 
caagtgtgtcctgcttttcacatctcttatgttcacacatcaaggacgcg
ctgtgcttcagaagactttgaaactgttctgaagatggattaagagtgaa
gcctgaacagtttgaacagctcttacttttaacaactgttcaacatagct
ttcattcccttgtggacttttttttctgttgctatttccctggtttttgt
tctgagaagtcggtgacaatggacagcagggtgtttttcttgtggatggg
ggcttcaattttgtcactggcattcatcttaggctgtctttcctatctga
aagagagaacaaggacattaaaacaggtatcacaatactgtatttcataa
aactcgcaggataaaagtgcttcatctgccaaacgcacacacgcactgaa
gtcctcagctttttgattttggtccaggtttctattagaggtggtattat
tcacaaaggagtcagtggtgcgagaaagaaactgcctaaaaatctcattc
ctatcctggtgtgctcaatgaagccttcacaagcctctgcctggttactg
tctgtctctgaaactcccgtctgaatgcacaatggatttagaatcgcatg
cagacacacacacactcacacacacacgcacacaaagaatacatgctcat
gctctacttgaaaaactcattctcaagtcagtcctggtgaaataacaaat
aacatatgagaggatgcgttgagcctggaaatcatttctcttctgtgctg
ctgatacattgaagtgggaagtcctagcaggcccactcctccacagttca
gctgtgtagagatggccacagaactatgcactgtgtgtctctgaagaggg
gctcctcctccacaagcacatttacacacatgcagttacatgaataattc
attcccttcactttaagcactctgaaaacaataagtattatatcaagata
atgttattgtcaaagtaatgaaaattgttcaggatttactcaccctcgtg
tcattctagacagtttttacttctcccatggaacaaaacagacaatgttt
tgcaatgttactggggacctagtataacgtactgtattgtgtgggactcc
acagagccaatgtccagcacggtgtgaagatgaactgtgttagtttgaca
ttaatcatgcagaatataattgtacttactatatatttcacataaatcat
atatttttaaaactgaaaaataaaatttaaatcattttaataaagttaac
catttgaat
