# Supplementary material for: Altered non-coding RNA expression profile in F1 progeny 1 year after parental irradiation is linked to adverse effects in zebrafish
Source: Sci Rep. 2021 Feb 18;11:4142. doi: 10.1038/s41598-021-83345-3 (PMC7893006; doi:10.1038/s41598-021-83345-3)
Supplement: Supplementary file 9 — Supplementary Data S8 [file 41598_2021_83345_MOESM9_ESM.txt]

Altered non-coding RNA expression profile in F1 progeny one year after parental irradiation is linked to adverse effects  in zebrafish												
												
Leonardo Martín, Jorke H Kamstra, Selma Hurem, Leif C Lindeman, Dag A Brede, Håvard Aanes, Igor Babiak, Amilcar Arenal, Deborah Oughton, Brit Salbu, Jan Ludvig Lyche, Peter Aleström.


Query: ENSDART00000157923.2 
Subject: ZFLNCT04065 length = 833
hsp
1
length
833
e-value
0.0
score
1666.0
identities
833
positives
833
bits
1503.5
query start
1
query end
833
subject start
1
subject end
833
                    
    Q: GGCAGTGTATTGTGCTCCAAAATCTCTGTCTCAGCTCAACTTTTCAGCAGTAATAGTGCCATCACATCTGATATTTAGGA
    M: ||||||||||||||||||||||||||||||||||||||||||||||||||||||||||||||||||||||||||||||||
    S: GGCAGTGTATTGTGCTCCAAAATCTCTGTCTCAGCTCAACTTTTCAGCAGTAATAGTGCCATCACATCTGATATTTAGGA
                        
    Q: AAATCATGCAATGTAAATTTGGCATTAGGCGACAAGCAAACCAGATGTCAGACATAATATAACAGGATATTTCTATTGTC
    M: ||||||||||||||||||||||||||||||||||||||||||||||||||||||||||||||||||||||||||||||||
    S: AAATCATGCAATGTAAATTTGGCATTAGGCGACAAGCAAACCAGATGTCAGACATAATATAACAGGATATTTCTATTGTC
                        
    Q: AGGATGATCAGAAATTTAACTACAGTCTTCTAGACTCCTCTAATGAAGAACACACACACACACACACACACATACATAAA
    M: ||||||||||||||||||||||||||||||||||||||||||||||||||||||||||||||||||||||||||||||||
    S: AGGATGATCAGAAATTTAACTACAGTCTTCTAGACTCCTCTAATGAAGAACACACACACACACACACACACATACATAAA
                        
    Q: GATTGATTATCAACTTATAGGATGTCCTGCAATCTAATAGGCATCTTGACAGAATGGCACAATAAACATCTTTTTACTGG
    M: ||||||||||||||||||||||||||||||||||||||||||||||||||||||||||||||||||||||||||||||||
    S: GATTGATTATCAACTTATAGGATGTCCTGCAATCTAATAGGCATCTTGACAGAATGGCACAATAAACATCTTTTTACTGG
                        
    Q: CAGCTAATACATAGAAAGTCTTTCTCATTTAATATAGAATAGAAGACAGCAGAATTCACATGTACTGACAGCTGTTTAAG
    M: ||||||||||||||||||||||||||||||||||||||||||||||||||||||||||||||||||||||||||||||||
    S: CAGCTAATACATAGAAAGTCTTTCTCATTTAATATAGAATAGAAGACAGCAGAATTCACATGTACTGACAGCTGTTTAAG
                        
    Q: TAACATCAAACGTCCAGTTCCACATGAGAGGTCTCCATGACCTCTAGAATAGACCTGAAGATTTTAAAGAAGCAAATAAC
    M: ||||||||||||||||||||||||||||||||||||||||||||||||||||||||||||||||||||||||||||||||
    S: TAACATCAAACGTCCAGTTCCACATGAGAGGTCTCCATGACCTCTAGAATAGACCTGAAGATTTTAAAGAAGCAAATAAC
                        
    Q: TTGGCATACAGATAAAGCAATATCATTCATATCACACATATGATTCTAGTTTTACTCTAAAGAGGGAAGACAAGTCATTA
    M: ||||||||||||||||||||||||||||||||||||||||||||||||||||||||||||||||||||||||||||||||
    S: TTGGCATACAGATAAAGCAATATCATTCATATCACACATATGATTCTAGTTTTACTCTAAAGAGGGAAGACAAGTCATTA
                        
    Q: TATAATCTATGCACCTGAACAATTCTCCATTGCAAAGGTATTAATAATCATATCACAGAAAGGATATTTTCTAATCCTGG
    M: ||||||||||||||||||||||||||||||||||||||||||||||||||||||||||||||||||||||||||||||||
    S: TATAATCTATGCACCTGAACAATTCTCCATTGCAAAGGTATTAATAATCATATCACAGAAAGGATATTTTCTAATCCTGG
                        
    Q: TGTGGTCATCATCCAGATACCCACTCCTTCGATGAGCACAGACGACCCTTTAACCTTTAATCATATCATTATCACTTATT
    M: ||||||||||||||||||||||||||||||||||||||||||||||||||||||||||||||||||||||||||||||||
    S: TGTGGTCATCATCCAGATACCCACTCCTTCGATGAGCACAGACGACCCTTTAACCTTTAATCATATCATTATCACTTATT
                        
    Q: ATCATGTTTTTCATGCATGAAAGGGCTTTAGCAATCAACCTATAAAGTGTTGATTATTGTGAAACTGCACAGAAATAGAG
    M: ||||||||||||||||||||||||||||||||||||||||||||||||||||||||||||||||||||||||||||||||
    S: ATCATGTTTTTCATGCATGAAAGGGCTTTAGCAATCAACCTATAAAGTGTTGATTATTGTGAAACTGCACAGAAATAGAG
                        
    Q: AAGTAGTATTGCAAAGAACAGCAAATCGCGTGC
    M: |||||||||||||||||||||||||||||||||
    S: AAGTAGTATTGCAAAGAACAGCAAATCGCGTGC


Query: ENSDART00000163316.2
Subject: ZFLNCT12715 length = 9276
hsp
1
length
7477
e-value
0.0
score
14954.0
identities
7477
positives
7477
bits
13485.1
query start
1
query end
7477
subject start
1095
subject end
8571
                    
    Q: ACTATAAAAGACGAGGCAACAACATTGTGCGTCACGACGGGGTGAGGCGCTATGGAAGGCAGGGAGGCTTCGTTGATCTG
    M: ||||||||||||||||||||||||||||||||||||||||||||||||||||||||||||||||||||||||||||||||
    S: ACTATAAAAGACGAGGCAACAACATTGTGCGTCACGACGGGGTGAGGCGCTATGGAAGGCAGGGAGGCTTCGTTGATCTG
                        
    Q: GTGAAATGTTCTTATTTTGTTCTGTTTAATTTTTTGATAACTAATAGGCATTTTTATTTACAAACCTTTAAAGTCTTAAA
    M: ||||||||||||||||||||||||||||||||||||||||||||||||||||||||||||||||||||||||||||||||
    S: GTGAAATGTTCTTATTTTGTTCTGTTTAATTTTTTGATAACTAATAGGCATTTTTATTTACAAACCTTTAAAGTCTTAAA
                        
    Q: ACTCTAGACGTTTTCCGTTGGTTATACAAAGGTTTTCTTTTGAGTAGCAAGCGTGACGAAGATAAAATACAAGCTTACTT
    M: ||||||||||||||||||||||||||||||||||||||||||||||||||||||||||||||||||||||||||||||||
    S: ACTCTAGACGTTTTCCGTTGGTTATACAAAGGTTTTCTTTTGAGTAGCAAGCGTGACGAAGATAAAATACAAGCTTACTT
                        
    Q: TTCACTTAAATAGGTAACTTAGAAGTGCCTTTATGAGAAAAAATTCATTTTTTGTTTATCTTAAAAAGACAAAAAACGTC
    M: ||||||||||||||||||||||||||||||||||||||||||||||||||||||||||||||||||||||||||||||||
    S: TTCACTTAAATAGGTAACTTAGAAGTGCCTTTATGAGAAAAAATTCATTTTTTGTTTATCTTAAAAAGACAAAAAACGTC
                        
    Q: TTATTTAGTCGAACATTTAACGTTTATCTTCAGGTTAATGTTTAACTAGCTTACGTTACCGAAAGCCTAAACAAAGCTCG
    M: ||||||||||||||||||||||||||||||||||||||||||||||||||||||||||||||||||||||||||||||||
    S: TTATTTAGTCGAACATTTAACGTTTATCTTCAGGTTAATGTTTAACTAGCTTACGTTACCGAAAGCCTAAACAAAGCTCG
                        
    Q: ACTGTAAATGGCTAAGCGAACGTTATCCTTTTCACTTAACCTCATTTTAAGCTTATTTTTGTTTCAGCAAGGGTTTTCTG
    M: ||||||||||||||||||||||||||||||||||||||||||||||||||||||||||||||||||||||||||||||||
    S: ACTGTAAATGGCTAAGCGAACGTTATCCTTTTCACTTAACCTCATTTTAAGCTTATTTTTGTTTCAGCAAGGGTTTTCTG
                        
    Q: AAATTACGTGATTTTATACACTTATTTTTTTGACGCTTGTTTAGTTTGATTCTCGACGCTAGAAAGAATTTACAAAATGG
    M: ||||||||||||||||||||||||||||||||||||||||||||||||||||||||||||||||||||||||||||||||
    S: AAATTACGTGATTTTATACACTTATTTTTTTGACGCTTGTTTAGTTTGATTCTCGACGCTAGAAAGAATTTACAAAATGG
                        
    Q: CGGTCGCGACGACGGATTAGATTTCGTTGAAGAAAAGCTGTTATGATTTCTCTTTTGTTTTCAAGTCAGAACAACCAATA
    M: ||||||||||||||||||||||||||||||||||||||||||||||||||||||||||||||||||||||||||||||||
    S: CGGTCGCGACGACGGATTAGATTTCGTTGAAGAAAAGCTGTTATGATTTCTCTTTTGTTTTCAAGTCAGAACAACCAATA
                        
    Q: ACAGTTTATATAAACCTATAGAGTTATATTAGACCAACGTTATATACAGACCTACATTTTATTATTTATTTTTCTTTTTA
    M: ||||||||||||||||||||||||||||||||||||||||||||||||||||||||||||||||||||||||||||||||
    S: ACAGTTTATATAAACCTATAGAGTTATATTAGACCAACGTTATATACAGACCTACATTTTATTATTTATTTTTCTTTTTA
                        
    Q: CAATACCGATTAGTAACAGCCTTTTATGGTAACAGTAAGGACCCAGGGTATCTACAACCATTTTAACTTGTAAATTTTCA
    M: ||||||||||||||||||||||||||||||||||||||||||||||||||||||||||||||||||||||||||||||||
    S: CAATACCGATTAGTAACAGCCTTTTATGGTAACAGTAAGGACCCAGGGTATCTACAACCATTTTAACTTGTAAATTTTCA
                        
    Q: AGGAAAAACTTTTTGTTTCTTTTTTTATCTTCAGACCATAACGAGTAATAGCAGCCTTTTATGGTAGTGAGGTCAAACAG
    M: ||||||||||||||||||||||||||||||||||||||||||||||||||||||||||||||||||||||||||||||||
    S: AGGAAAAACTTTTTGTTTCTTTTTTTATCTTCAGACCATAACGAGTAATAGCAGCCTTTTATGGTAGTGAGGTCAAACAG
                        
    Q: CAAGTCTTTTTTTTCTATCTTGATATTACGATTAGTAAGTTGACCCATTTAGCAAGGATGAACTTAAAAGCAACCAGTTT
    M: ||||||||||||||||||||||||||||||||||||||||||||||||||||||||||||||||||||||||||||||||
    S: CAAGTCTTTTTTTTCTATCTTGATATTACGATTAGTAAGTTGACCCATTTAGCAAGGATGAACTTAAAAGCAACCAGTTT
                        
    Q: AAATTAGATGGAGGGTAAACGACTACAAGGTTACAGTAGATTTTACAGTAGAAAAAAAAAATTCATTTTTTTGTCATTTA
    M: ||||||||||||||||||||||||||||||||||||||||||||||||||||||||||||||||||||||||||||||||
    S: AAATTAGATGGAGGGTAAACGACTACAAGGTTACAGTAGATTTTACAGTAGAAAAAAAAAATTCATTTTTTTGTCATTTA
                        
    Q: GGTTGACTAGCAAAACCACTAACGACCATTTCAGTACAGCAAGGAAGAGCATATTTAAGCTACAGACTTTCTTAAAAAAA
    M: ||||||||||||||||||||||||||||||||||||||||||||||||||||||||||||||||||||||||||||||||
    S: GGTTGACTAGCAAAACCACTAACGACCATTTCAGTACAGCAAGGAAGAGCATATTTAAGCTACAGACTTTCTTAAAAAAA
                        
    Q: TATATATTTTAGTATGCCTGCCATAACTTGAAAATCAATTACAACTTATATTTCATTTAAAAAAAAAAAAAAGTATTTTC
    M: ||||||||||||||||||||||||||||||||||||||||||||||||||||||||||||||||||||||||||||||||
    S: TATATATTTTAGTATGCCTGCCATAACTTGAAAATCAATTACAACTTATATTTCATTTAAAAAAAAAAAAAAGTATTTTC
                        
    Q: TTTTAATATACCGCAAGTCCATTGCAACTTAATTATGATGGCAAACATTTTAAAAATGTATTTCTTTTTATTATAACAGC
    M: ||||||||||||||||||||||||||||||||||||||||||||||||||||||||||||||||||||||||||||||||
    S: TTTTAATATACCGCAAGTCCATTGCAACTTAATTATGATGGCAAACATTTTAAAAATGTATTTCTTTTTATTATAACAGC
                        
    Q: CATAACAAATGTTACAAGTTTATTATGGTAGTAAACAAAAAAAATCTTTTTAATATGCCAGCTATAATGTAAATGTGTTA
    M: ||||||||||||||||||||||||||||||||||||||||||||||||||||||||||||||||||||||||||||||||
    S: CATAACAAATGTTACAAGTTTATTATGGTAGTAAACAAAAAAAATCTTTTTAATATGCCAGCTATAATGTAAATGTGTTA
                        
    Q: CAACTTCATTATGAATCCAAATCAGTTTTATTAAAACAAAGCAGCTGCTTTTGTTAAAAAAAAAAAAAAAACAGCAGAGA
    M: ||||||||||||||||||||||||||||||||||||||||||||||||||||||||||||||||||||||||||||||||
    S: CAACTTCATTATGAATCCAAATCAGTTTTATTAAAACAAAGCAGCTGCTTTTGTTAAAAAAAAAAAAAAAACAGCAGAGA
                        
    Q: TTAAATAAACCGATCTACAAGACTAGATTTTTCTAAAATCTGAAAGAACAGTCTAGAACTGCCAATGAGATAGAGGATTA
    M: ||||||||||||||||||||||||||||||||||||||||||||||||||||||||||||||||||||||||||||||||
    S: TTAAATAAACCGATCTACAAGACTAGATTTTTCTAAAATCTGAAAGAACAGTCTAGAACTGCCAATGAGATAGAGGATTA
                        
    Q: ACACAGTCAAGACTGCAGTAGATTTTCTTAAACCAGTTTTGTTTTTACAATTTTAACCTTTTAATGGTCAGGATAAAAAA
    M: ||||||||||||||||||||||||||||||||||||||||||||||||||||||||||||||||||||||||||||||||
    S: ACACAGTCAAGACTGCAGTAGATTTTCTTAAACCAGTTTTGTTTTTACAATTTTAACCTTTTAATGGTCAGGATAAAAAA
                        
    Q: AAAAAACACTATTACTGAAGATTTCAGTTTTCTTTTTAGTTTGCATACACTTAAGGTATAGTGAGGGCAAACCATCATTG
    M: ||||||||||||||||||||||||||||||||||||||||||||||||||||||||||||||||||||||||||||||||
    S: AAAAAACACTATTACTGAAGATTTCAGTTTTCTTTTTAGTTTGCATACACTTAAGGTATAGTGAGGGCAAACCATCATTG
                        
    Q: CTATGTTGTAAATCTCATTTTATTTTAAACAGTCATTTATTTATTTTTTTACCCGTTTTATATACAGTAGTACAAATAAA
    M: ||||||||||||||||||||||||||||||||||||||||||||||||||||||||||||||||||||||||||||||||
    S: CTATGTTGTAAATCTCATTTTATTTTAAACAGTCATTTATTTATTTTTTTACCCGTTTTATATACAGTAGTACAAATAAA
                        
    Q: TAACTACAATCTAAGGCTACAGTAGATCTTAAAGTTATTTTGCTTGTAAACTATTACACAATAATAACCACTTAAGTAGC
    M: ||||||||||||||||||||||||||||||||||||||||||||||||||||||||||||||||||||||||||||||||
    S: TAACTACAATCTAAGGCTACAGTAGATCTTAAAGTTATTTTGCTTGTAAACTATTACACAATAATAACCACTTAAGTAGC
                        
    Q: AAAAACAGCCTACTGGAGATTTAAAAAATAAAAAAAAAAAGAACTTTTTCTCCAACCCAAAACTTAGCGGCTTATATGAT
    M: ||||||||||||||||||||||||||||||||||||||||||||||||||||||||||||||||||||||||||||||||
    S: AAAAACAGCCTACTGGAGATTTAAAAAATAAAAAAAAAAAGAACTTTTTCTCCAACCCAAAACTTAGCGGCTTATATGAT
                        
    Q: AGTAAGGGTGAGGTTGTCCACAGTAGAAGTCAACAGTAGATTTTTATTTATTTTCTTTTGGGAAAGAAAACTTTTAATTT
    M: ||||||||||||||||||||||||||||||||||||||||||||||||||||||||||||||||||||||||||||||||
    S: AGTAAGGGTGAGGTTGTCCACAGTAGAAGTCAACAGTAGATTTTTATTTATTTTCTTTTGGGAAAGAAAACTTTTAATTT
                        
    Q: AGTATTTCAGTCTCTTGACTAATTATAGAGGGTATCAATAATTAGTCAAGATTACTTTTTTTTTTTTTTTAAACTACAAT
    M: ||||||||||||||||||||||||||||||||||||||||||||||||||||||||||||||||||||||||||||||||
    S: AGTATTTCAGTCTCTTGACTAATTATAGAGGGTATCAATAATTAGTCAAGATTACTTTTTTTTTTTTTTTAAACTACAAT
                        
    Q: AGAACAGTTTACGTTACCAAGAATGCAGTATTTACATTTTTATTTGTTTATCTGCAAACCTTATCCAAGAAATGAGGAAC
    M: ||||||||||||||||||||||||||||||||||||||||||||||||||||||||||||||||||||||||||||||||
    S: AGAACAGTTTACGTTACCAAGAATGCAGTATTTACATTTTTATTTGTTTATCTGCAAACCTTATCCAAGAAATGAGGAAC
                        
    Q: AGCTTCTGATAGCCAGAGTGCCATTTTTAAGAGATTTTATTTTGTTTTTTGCATACCATAACAGAACAATCACCAACGCT
    M: ||||||||||||||||||||||||||||||||||||||||||||||||||||||||||||||||||||||||||||||||
    S: AGCTTCTGATAGCCAGAGTGCCATTTTTAAGAGATTTTATTTTGTTTTTTGCATACCATAACAGAACAATCACCAACGCT
                        
    Q: TAAAGCCAAAAAAAAAAAGCCAGACAATTTTTTGAAAACTACAATAGAACAGTTTACGTTAATCAAGAATGCAGTATTTA
    M: ||||||||||||||||||||||||||||||||||||||||||||||||||||||||||||||||||||||||||||||||
    S: TAAAGCCAAAAAAAAAAAGCCAGACAATTTTTTGAAAACTACAATAGAACAGTTTACGTTAATCAAGAATGCAGTATTTA
                        
    Q: CATTTTTATTTGTTTATCTGCAAACCTTATCCAAGAAATGAAGAACAGCTTCTGATAGCCAGAGTGACATTTATAAGAGA
    M: ||||||||||||||||||||||||||||||||||||||||||||||||||||||||||||||||||||||||||||||||
    S: CATTTTTATTTGTTTATCTGCAAACCTTATCCAAGAAATGAAGAACAGCTTCTGATAGCCAGAGTGACATTTATAAGAGA
                        
    Q: TTTTTATTTTGTTTTTTGCATACCATAACAGAACAATCACCAACGCTTAAAGCCAAAAAAAAAAAAAAAAAGCCAGACAA
    M: ||||||||||||||||||||||||||||||||||||||||||||||||||||||||||||||||||||||||||||||||
    S: TTTTTATTTTGTTTTTTGCATACCATAACAGAACAATCACCAACGCTTAAAGCCAAAAAAAAAAAAAAAAAGCCAGACAA
                        
    Q: TCAGATGTAAAAGTCTTTTTAAATATTACTTTTGAAAAAAAAAAAAAAAAGCCTGCTCTTGTTGCCTATTAGGAAGAAAT
    M: ||||||||||||||||||||||||||||||||||||||||||||||||||||||||||||||||||||||||||||||||
    S: TCAGATGTAAAAGTCTTTTTAAATATTACTTTTGAAAAAAAAAAAAAAAAGCCTGCTCTTGTTGCCTATTAGGAAGAAAT
                        
    Q: TACTGAACATCAAGTGAGTGTTTTTAGTTTGGAAGACAACGATTATAGATGCTGCCTCCTTTTTTTTTCTTTTTTTTTTT
    M: ||||||||||||||||||||||||||||||||||||||||||||||||||||||||||||||||||||||||||||||||
    S: TACTGAACATCAAGTGAGTGTTTTTAGTTTGGAAGACAACGATTATAGATGCTGCCTCCTTTTTTTTTCTTTTTTTTTTT
                        
    Q: TTCTTTTTTTTTTTTGAGAAGAAGAAGAATTGAGTATTTCAAGATTTAAATTTGCAAGCCTAGAAGAATCAATCAACAAT
    M: ||||||||||||||||||||||||||||||||||||||||||||||||||||||||||||||||||||||||||||||||
    S: TTCTTTTTTTTTTTTGAGAAGAAGAAGAATTGAGTATTTCAAGATTTAAATTTGCAAGCCTAGAAGAATCAATCAACAAT
                        
    Q: GATGCTTTTTTTTTCTACTGAACCACGTAATTGATTGCTGTATGGACTGAGTCATGTTGAGTAACAGCAGTGAAATGGAA
    M: ||||||||||||||||||||||||||||||||||||||||||||||||||||||||||||||||||||||||||||||||
    S: GATGCTTTTTTTTTCTACTGAACCACGTAATTGATTGCTGTATGGACTGAGTCATGTTGAGTAACAGCAGTGAAATGGAA
                        
    Q: GCGTAGGTTGTTTTCATGATCCAAAGATATCAGCAGAAGACGGATGTGCAGAGGACAGGAGAAATGGACTGAGTTTATCC
    M: ||||||||||||||||||||||||||||||||||||||||||||||||||||||||||||||||||||||||||||||||
    S: GCGTAGGTTGTTTTCATGATCCAAAGATATCAGCAGAAGACGGATGTGCAGAGGACAGGAGAAATGGACTGAGTTTATCC
                        
    Q: AGTAACAACATAGCTCTTAGATGACGTCGGATGGAAGAAAAAGATCTACAGCAGGGACCAGGGAGAATCAGGACAAGAAA
    M: ||||||||||||||||||||||||||||||||||||||||||||||||||||||||||||||||||||||||||||||||
    S: AGTAACAACATAGCTCTTAGATGACGTCGGATGGAAGAAAAAGATCTACAGCAGGGACCAGGGAGAATCAGGACAAGAAA
                        
    Q: AGATCTACAGCAGGGGCCAGGACCAGGGAGAATCAGGACAAGGTGGCGAGCCAGGCAGAACCAGGGGAGGATCAGAGGGC
    M: ||||||||||||||||||||||||||||||||||||||||||||||||||||||||||||||||||||||||||||||||
    S: AGATCTACAGCAGGGGCCAGGACCAGGGAGAATCAGGACAAGGTGGCGAGCCAGGCAGAACCAGGGGAGGATCAGAGGGC
                        
    Q: ACAGATCAGGGTGAAGCGCAGCAGTATCCAGAAGGGGGAGCCGGGTCTACAAGGCAGAGTAGCTTCAGATCCACGTTGAC
    M: ||||||||||||||||||||||||||||||||||||||||||||||||||||||||||||||||||||||||||||||||
    S: ACAGATCAGGGTGAAGCGCAGCAGTATCCAGAAGGGGGAGCCGGGTCTACAAGGCAGAGTAGCTTCAGATCCACGTTGAC
                        
    Q: CACCAGGGGGAGCTCAGCTGGTCTAGATCAGAGCAAGCCAAAGATGGGTGTCCCAAAAGCAGCAGGAGAAAGAGGGCTCA
    M: ||||||||||||||||||||||||||||||||||||||||||||||||||||||||||||||||||||||||||||||||
    S: CACCAGGGGGAGCTCAGCTGGTCTAGATCAGAGCAAGCCAAAGATGGGTGTCCCAAAAGCAGCAGGAGAAAGAGGGCTCA
                        
    Q: CAAGCAGAGGGTATCAGGGGTCGTTGCCATAGCACAGTCATGAGGAGGGCATTTGGTTTGTATGGGTTGAGGTATTCTGT
    M: ||||||||||||||||||||||||||||||||||||||||||||||||||||||||||||||||||||||||||||||||
    S: CAAGCAGAGGGTATCAGGGGTCGTTGCCATAGCACAGTCATGAGGAGGGCATTTGGTTTGTATGGGTTGAGGTATTCTGT
                        
    Q: GTAACTTAAGTCATTATTTCAGTTTGTATTCCAGAACCCTTTGCTCGCGAAGTTCTGTTCTTTCCTTTTCAGGCGTGGTG
    M: ||||||||||||||||||||||||||||||||||||||||||||||||||||||||||||||||||||||||||||||||
    S: GTAACTTAAGTCATTATTTCAGTTTGTATTCCAGAACCCTTTGCTCGCGAAGTTCTGTTCTTTCCTTTTCAGGCGTGGTG
                        
    Q: AATGAATGTTTGAAAATCCGATATGGCATCTGTCCCGTTGTTGGCCAAGTCTGATGAATGCCGTTAGTGTGCTGCGGAGA
    M: ||||||||||||||||||||||||||||||||||||||||||||||||||||||||||||||||||||||||||||||||
    S: AATGAATGTTTGAAAATCCGATATGGCATCTGTCCCGTTGTTGGCCAAGTCTGATGAATGCCGTTAGTGTGCTGCGGAGA
                        
    Q: CGATCGTCCTTATTCGACCACGCCTCCGCTGAGATTTGGCTATAGGCCCGTGGAAAAGTCGTCCCCCATATCCGCTTAAA
    M: ||||||||||||||||||||||||||||||||||||||||||||||||||||||||||||||||||||||||||||||||
    S: CGATCGTCCTTATTCGACCACGCCTCCGCTGAGATTTGGCTATAGGCCCGTGGAAAAGTCGTCCCCCATATCCGCTTAAA
                        
    Q: TCCATTAGGTCTGTCCTGAGAAGCAATCCACGTTCGAAGGGTTTTTCGGAGTTGATGTTCGACTGCGTCCCTACACGACA
    M: ||||||||||||||||||||||||||||||||||||||||||||||||||||||||||||||||||||||||||||||||
    S: TCCATTAGGTCTGTCCTGAGAAGCAATCCACGTTCGAAGGGTTTTTCGGAGTTGATGTTCGACTGCGTCCCTACACGACA
                        
    Q: CCACTACCTCTACTGCAACACCCGCTGCGTCAGTCCAACATATGATGCCAGGGCAGCCGCATATTGCCTGCCGGTAAAAT
    M: ||||||||||||||||||||||||||||||||||||||||||||||||||||||||||||||||||||||||||||||||
    S: CCACTACCTCTACTGCAACACCCGCTGCGTCAGTCCAACATATGATGCCAGGGCAGCCGCATATTGCCTGCCGGTAAAAT
                        
    Q: TTTGATGAGTTCATGCATGAATTTTTATTGTAATTTAGAGCAAAAGCTTTGTATATTTAAAAAAAAAAAAAAGAAAAAAA
    M: ||||||||||||||||||||||||||||||||||||||||||||||||||||||||||||||||||||||||||||||||
    S: TTTGATGAGTTCATGCATGAATTTTTATTGTAATTTAGAGCAAAAGCTTTGTATATTTAAAAAAAAAAAAAAGAAAAAAA
                        
    Q: AAAGAAAAGAGAAAAAATATATACAATACGTTTTTGCAAAAGTAAATGCGTTATTGTAAAATTATTAACATACAGATGTT
    M: ||||||||||||||||||||||||||||||||||||||||||||||||||||||||||||||||||||||||||||||||
    S: AAAGAAAAGAGAAAAAATATATACAATACGTTTTTGCAAAAGTAAATGCGTTATTGTAAAATTATTAACATACAGATGTT
                        
    Q: GCAAATGCACTTTCTGAGTAGTTATGTAATGTTATTGCAGTGTTTTTGGGGTTTGGGAGGGGCAAATTCGTTTCTCGAGT
    M: ||||||||||||||||||||||||||||||||||||||||||||||||||||||||||||||||||||||||||||||||
    S: GCAAATGCACTTTCTGAGTAGTTATGTAATGTTATTGCAGTGTTTTTGGGGTTTGGGAGGGGCAAATTCGTTTCTCGAGT
                        
    Q: TCTCTTTCCCACAGGCCCTGTTCACATTAGAGGCGATAAAACCAAAAAGGGATTCCAGGATGTTGTGTGGACCCTTTTAG
    M: ||||||||||||||||||||||||||||||||||||||||||||||||||||||||||||||||||||||||||||||||
    S: TCTCTTTCCCACAGGCCCTGTTCACATTAGAGGCGATAAAACCAAAAAGGGATTCCAGGATGTTGTGTGGACCCTTTTAG
                        
    Q: AGTCAGTTTGACTTCCCTGTAAAGAATTCTTTAAAAGCTTCAAGGAAAGCCTCTGATTTAGGAAGGTACCCCATTGGATT
    M: ||||||||||||||||||||||||||||||||||||||||||||||||||||||||||||||||||||||||||||||||
    S: AGTCAGTTTGACTTCCCTGTAAAGAATTCTTTAAAAGCTTCAAGGAAAGCCTCTGATTTAGGAAGGTACCCCATTGGATT
                        
    Q: TGTTTTAAAGTCTTGTTTGGAATCATGAACTATACATTTATCAATATTTTCCAGTATTACATGTTGGGATTTGCAATGGG
    M: ||||||||||||||||||||||||||||||||||||||||||||||||||||||||||||||||||||||||||||||||
    S: TGTTTTAAAGTCTTGTTTGGAATCATGAACTATACATTTATCAATATTTTCCAGTATTACATGTTGGGATTTGCAATGGG
                        
    Q: GTGGGAGGGGTGTGGGTCGTTAACCCAAATCTTTTCCTAGACTTTGCAGCTTGTGAAAGCGGCTTTATTAAGGGTGGCAA
    M: ||||||||||||||||||||||||||||||||||||||||||||||||||||||||||||||||||||||||||||||||
    S: GTGGGAGGGGTGTGGGTCGTTAACCCAAATCTTTTCCTAGACTTTGCAGCTTGTGAAAGCGGCTTTATTAAGGGTGGCAA
                        
    Q: TGGCTTGAATAGCGCAGTATGGGGAAGGAACCACCAGTGTGTCTGCCAGTGGATGCGTGGCCCTGTTACAAGCCTTCCAT
    M: ||||||||||||||||||||||||||||||||||||||||||||||||||||||||||||||||||||||||||||||||
    S: TGGCTTGAATAGCGCAGTATGGGGAAGGAACCACCAGTGTGTCTGCCAGTGGATGCGTGGCCCTGTTACAAGCCTTCCAT
                        
    Q: GGCAGCTAGACCAACGTTTACATGGGTAACGCGGCATGGGATCAAACGCTTTCATTTTATTTAACACATCATTATGGCCA
    M: ||||||||||||||||||||||||||||||||||||||||||||||||||||||||||||||||||||||||||||||||
    S: GGCAGCTAGACCAACGTTTACATGGGTAACGCGGCATGGGATCAAACGCTTTCATTTTATTTAACACATCATTATGGCCA
                        
    Q: TTTTCCTATCATTATTGAATTGGTGTTTGGATATTGGTTGTGTATTTGGATATTGTTTATGGGGTTTGTGGATCTGGGGG
    M: ||||||||||||||||||||||||||||||||||||||||||||||||||||||||||||||||||||||||||||||||
    S: TTTTCCTATCATTATTGAATTGGTGTTTGGATATTGGTTGTGTATTTGGATATTGTTTATGGGGTTTGTGGATCTGGGGG
                        
    Q: GGGGGATTGCCTAATTTTGACTCTTACAGATTGAAACAAACCCTTAAAGAACAAAGCTGGTGGTCCAACCAATATCTGCT
    M: ||||||||||||||||||||||||||||||||||||||||||||||||||||||||||||||||||||||||||||||||
    S: GGGGGATTGCCTAATTTTGACTCTTACAGATTGAAACAAACCCTTAAAGAACAAAGCTGGTGGTCCAACCAATATCTGCT
                        
    Q: CCACTTCCCCCACTTGAGCAAAGCTTCTTCGCTAGAGGTCCAGATGCTTTTAACATTTTCTAATGGCAAGTAATTGTGGG
    M: ||||||||||||||||||||||||||||||||||||||||||||||||||||||||||||||||||||||||||||||||
    S: CCACTTCCCCCACTTGAGCAAAGCTTCTTCGCTAGAGGTCCAGATGCTTTTAACATTTTCTAATGGCAAGTAATTGTGGG
                        
    Q: TATTCATGTAAATGGCATTCATTTGCTTTTGTCTGTCGTTGTATTGTACTTGAATACAATTTGATGGCTAAGTGTAAGCA
    M: ||||||||||||||||||||||||||||||||||||||||||||||||||||||||||||||||||||||||||||||||
    S: TATTCATGTAAATGGCATTCATTTGCTTTTGTCTGTCGTTGTATTGTACTTGAATACAATTTGATGGCTAAGTGTAAGCA
                        
    Q: GTAACTGTATTAGTTGCTTATTTGTCTTTTTAATTTGTGTATTTTGAAAAGCGGGGATGTGTGTAGGCTTTCTTTTCCTC
    M: ||||||||||||||||||||||||||||||||||||||||||||||||||||||||||||||||||||||||||||||||
    S: GTAACTGTATTAGTTGCTTATTTGTCTTTTTAATTTGTGTATTTTGAAAAGCGGGGATGTGTGTAGGCTTTCTTTTCCTC
                        
    Q: CCCCTCTGCATTTTTCAGTGTGCAGTGTCCCTGAATGCTTTCAACCGAAGATGTCATCCTAACATTGTTTGTAAAGATTT
    M: ||||||||||||||||||||||||||||||||||||||||||||||||||||||||||||||||||||||||||||||||
    S: CCCCTCTGCATTTTTCAGTGTGCAGTGTCCCTGAATGCTTTCAACCGAAGATGTCATCCTAACATTGTTTGTAAAGATTT
                        
    Q: GCTTTCGCATCAAGCAACTTCAGCCTCTTTTCGGTCACGTAAGGTCACTAAGCAAGTCCATTTGTTTCTAACCTTTTCCA
    M: ||||||||||||||||||||||||||||||||||||||||||||||||||||||||||||||||||||||||||||||||
    S: GCTTTCGCATCAAGCAACTTCAGCCTCTTTTCGGTCACGTAAGGTCACTAAGCAAGTCCATTTGTTTCTAACCTTTTCCA
                        
    Q: TTTTTAATAGTCTGTTACAACCTGTAAAATGTGTGGTCGCACACTTATTACAAATTAGTTTTGTAATTTGTATTTAAGTG
    M: ||||||||||||||||||||||||||||||||||||||||||||||||||||||||||||||||||||||||||||||||
    S: TTTTTAATAGTCTGTTACAACCTGTAAAATGTGTGGTCGCACACTTATTACAAATTAGTTTTGTAATTTGTATTTAAGTG
                        
    Q: TACATTCTGTAACTGTTCCCATTTTCAGTTAATAAATGCATAGCCTGTTGTGATTGAAATTTTGGTATGCATTTGTTTCT
    M: ||||||||||||||||||||||||||||||||||||||||||||||||||||||||||||||||||||||||||||||||
    S: TACATTCTGTAACTGTTCCCATTTTCAGTTAATAAATGCATAGCCTGTTGTGATTGAAATTTTGGTATGCATTTGTTTCT
                        
    Q: TGGGGGAATGTGTGGGGCTTTCTTGGGTGTTTCTTTATGCTTTTTCAGGTATGAGTGTAAAGCTTGGCGCTTTTTGTAGC
    M: ||||||||||||||||||||||||||||||||||||||||||||||||||||||||||||||||||||||||||||||||
    S: TGGGGGAATGTGTGGGGCTTTCTTGGGTGTTTCTTTATGCTTTTTCAGGTATGAGTGTAAAGCTTGGCGCTTTTTGTAGC
                        
    Q: TTGGATGCCAGGGCTTGATGTCAACTCTGTGCAAGGTGGAGAGGCAGATCAGTCCAGTCCTACAGCAGTGTGCGAAGGAG
    M: ||||||||||||||||||||||||||||||||||||||||||||||||||||||||||||||||||||||||||||||||
    S: TTGGATGCCAGGGCTTGATGTCAACTCTGTGCAAGGTGGAGAGGCAGATCAGTCCAGTCCTACAGCAGTGTGCGAAGGAG
                        
    Q: GAAAGGCAAATTGTATATACAAAATTTAAGGATATACCGTAAATTTGTAGACTCTTTGGCTTTAAGCCTGTGCTTTTGAT
    M: ||||||||||||||||||||||||||||||||||||||||||||||||||||||||||||||||||||||||||||||||
    S: GAAAGGCAAATTGTATATACAAAATTTAAGGATATACCGTAAATTTGTAGACTCTTTGGCTTTAAGCCTGTGCTTTTGAT
                        
    Q: ATCTGAATCTTGCAGATTTGATGTTTTTACTTGATCATTGGGTGGGTGTAGGGGTCTTGTTGCTTTGCCATTTGGTCTTG
    M: ||||||||||||||||||||||||||||||||||||||||||||||||||||||||||||||||||||||||||||||||
    S: ATCTGAATCTTGCAGATTTGATGTTTTTACTTGATCATTGGGTGGGTGTAGGGGTCTTGTTGCTTTGCCATTTGGTCTTG
                        
    Q: CAGAATCTTGCAAAAGCCTTGAAGATTGGCACCTATCAGAAGAAGTTATGACCTGAAATCGCCCGCTTCCACTGAACGCC
    M: ||||||||||||||||||||||||||||||||||||||||||||||||||||||||||||||||||||||||||||||||
    S: CAGAATCTTGCAAAAGCCTTGAAGATTGGCACCTATCAGAAGAAGTTATGACCTGAAATCGCCCGCTTCCACTGAACGCC
                        
    Q: TCATCAGGCCAGACAGTCGTTCTATAGATTCGTAACCTTTTAAATTTTCTTTAACTGCCCAGCCACTTCTCTGCGCAACT
    M: ||||||||||||||||||||||||||||||||||||||||||||||||||||||||||||||||||||||||||||||||
    S: TCATCAGGCCAGACAGTCGTTCTATAGATTCGTAACCTTTTAAATTTTCTTTAACTGCCCAGCCACTTCTCTGCGCAACT
                        
    Q: GTGCAGTGACAAATGCTTTACAAATGTATAGCAGCAGTCTTTATTTCAGCTGTCGCACAACTGTGCTTCAGATTCCAAAT
    M: ||||||||||||||||||||||||||||||||||||||||||||||||||||||||||||||||||||||||||||||||
    S: GTGCAGTGACAAATGCTTTACAAATGTATAGCAGCAGTCTTTATTTCAGCTGTCGCACAACTGTGCTTCAGATTCCAAAT
                        
    Q: TTAAAGTGGCTGGGAACGGCTGCGCAACTGTGCAGCTTTATTTGGCATTGGCTCAACAGCCGTACATAAACTGGAAAAGA
    M: ||||||||||||||||||||||||||||||||||||||||||||||||||||||||||||||||||||||||||||||||
    S: TTAAAGTGGCTGGGAACGGCTGCGCAACTGTGCAGCTTTATTTGGCATTGGCTCAACAGCCGTACATAAACTGGAAAAGA
                        
    Q: TGTGTTTGGGGTGGGAAAGGGGATCTGCACTTTTCTCTCTCTTCTGCAGAAATCTCATCAGCCAGCTGTGTGGTGAAAGT
    M: ||||||||||||||||||||||||||||||||||||||||||||||||||||||||||||||||||||||||||||||||
    S: TGTGTTTGGGGTGGGAAAGGGGATCTGCACTTTTCTCTCTCTTCTGCAGAAATCTCATCAGCCAGCTGTGTGGTGAAAGT
                        
    Q: TACATGATGTCGCCCTGTGGAGTCTGTAGTTACCAGGTTTCTTGAATCTTTAACTTGATGGTAGAATCCTCATGCAACTT
    M: ||||||||||||||||||||||||||||||||||||||||||||||||||||||||||||||||||||||||||||||||
    S: TACATGATGTCGCCCTGTGGAGTCTGTAGTTACCAGGTTTCTTGAATCTTTAACTTGATGGTAGAATCCTCATGCAACTT
                        
    Q: TTTATAAACTTCAGTAACATCAATCGCCAATGCTTCAGAAGCTACACTACCTTTATGCTTCATGCACTTTAAGTTTCTTT
    M: ||||||||||||||||||||||||||||||||||||||||||||||||||||||||||||||||||||||||||||||||
    S: TTTATAAACTTCAGTAACATCAATCGCCAATGCTTCAGAAGCTACACTACCTTTATGCTTCATGCACTTTAAGTTTCTTT
                        
    Q: TACATCTTAACTCCTCAGTTGAGTCACAGTTAGTATTGCAATCGGTGTGTGGTGGAAGTGTTTGTGTGTAGAAGCTCTTT
    M: ||||||||||||||||||||||||||||||||||||||||||||||||||||||||||||||||||||||||||||||||
    S: TACATCTTAACTCCTCAGTTGAGTCACAGTTAGTATTGCAATCGGTGTGTGGTGGAAGTGTTTGTGTGTAGAAGCTCTTT
                        
    Q: GTTTCAGATTACCCGTCTGTCCCCCTGCCTTCTCGACTGCATCCGAATGCAAGGCTGTCTGTGAGAGCAGTTGTCCCCGG
    M: ||||||||||||||||||||||||||||||||||||||||||||||||||||||||||||||||||||||||||||||||
    S: GTTTCAGATTACCCGTCTGTCCCCCTGCCTTCTCGACTGCATCCGAATGCAAGGCTGTCTGTGAGAGCAGTTGTCCCCGG
                        
    Q: TGAATGTCGTCTTCACTTGAATGAATGGCCAATCGAATCCCCCCTTCTGTGCGCTTGAGAGCTTTGTCCAAACCTTGGAA
    M: ||||||||||||||||||||||||||||||||||||||||||||||||||||||||||||||||||||||||||||||||
    S: TGAATGTCGTCTTCACTTGAATGAATGGCCAATCGAATCCCCCCTTCTGTGCGCTTGAGAGCTTTGTCCAAACCTTGGAA
                        
    Q: GCCCTTCGCCGAAGTCCCTCTGTGTGTCTGCGCGTCTTTTTTTTTTCTGTTTATCCCCCACCTCCCTCTCCAATTCTTCA
    M: ||||||||||||||||||||||||||||||||||||||||||||||||||||||||||||||||||||||||||||||||
    S: GCCCTTCGCCGAAGTCCCTCTGTGTGTCTGCGCGTCTTTTTTTTTTCTGTTTATCCCCCACCTCCCTCTCCAATTCTTCA
                        
    Q: TTTTCTTAGGTCAATTTCATTTAGGGAGCAAAATTGTCTTGTGTCCGTCTGGGAGAACCCTAACCGCCTGATGAAACCCA
    M: ||||||||||||||||||||||||||||||||||||||||||||||||||||||||||||||||||||||||||||||||
    S: TTTTCTTAGGTCAATTTCATTTAGGGAGCAAAATTGTCTTGTGTCCGTCTGGGAGAACCCTAACCGCCTGATGAAACCCA
                        
    Q: TCCACTCGCTCTGATCAACCTCATTCGTCATATTTTGCTGCTAATCGTGCATCCCTCTGCTGCTATCTGCTGAGTTAAGT
    M: ||||||||||||||||||||||||||||||||||||||||||||||||||||||||||||||||||||||||||||||||
    S: TCCACTCGCTCTGATCAACCTCATTCGTCATATTTTGCTGCTAATCGTGCATCCCTCTGCTGCTATCTGCTGAGTTAAGT
                        
    Q: ACATGTAGTTGATCTTAATCTTGTGTCTGGGTAGAAGCATTCACCCTTTTTATAGATATGCATGCACATAACACTTTAAA
    M: ||||||||||||||||||||||||||||||||||||||||||||||||||||||||||||||||||||||||||||||||
    S: ACATGTAGTTGATCTTAATCTTGTGTCTGGGTAGAAGCATTCACCCTTTTTATAGATATGCATGCACATAACACTTTAAA
                        
    Q: TCAAACCGTATCAGTGTGTGTGTTGGTCGCTTTGGGGAGGGATGGGGCAACACTTTCTCTCTTTTCAGGTACGCTGTTTG
    M: ||||||||||||||||||||||||||||||||||||||||||||||||||||||||||||||||||||||||||||||||
    S: TCAAACCGTATCAGTGTGTGTGTTGGTCGCTTTGGGGAGGGATGGGGCAACACTTTCTCTCTTTTCAGGTACGCTGTTTG
                        
    Q: TGATTCCTCTAAAAATTAAGGCTGAGCCATAACATGGGAGTGGATGGATGTGCTTGCGTCAAAGCCGTAACTAGTACCTG
    M: ||||||||||||||||||||||||||||||||||||||||||||||||||||||||||||||||||||||||||||||||
    S: TGATTCCTCTAAAAATTAAGGCTGAGCCATAACATGGGAGTGGATGGATGTGCTTGCGTCAAAGCCGTAACTAGTACCTG
                        
    Q: CATTGGTTTTAAAGTGTTTTTTTTAAAAATTGTGTTGGGATTGGGAAGAGGGAGGGGGGGTTGTGGGCTTGTAAACGTGT
    M: ||||||||||||||||||||||||||||||||||||||||||||||||||||||||||||||||||||||||||||||||
    S: CATTGGTTTTAAAGTGTTTTTTTTAAAAATTGTGTTGGGATTGGGAAGAGGGAGGGGGGGTTGTGGGCTTGTAAACGTGT
                        
    Q: TGTTCTTTTCATTGCAGCTATAGACTTGGTAAATCAGTACTCTGAAGAACTGGGTGTAAAGCGCCGCTACCTGGAGATAA
    M: ||||||||||||||||||||||||||||||||||||||||||||||||||||||||||||||||||||||||||||||||
    S: TGTTCTTTTCATTGCAGCTATAGACTTGGTAAATCAGTACTCTGAAGAACTGGGTGTAAAGCGCCGCTACCTGGAGATAA
                        
    Q: GTCTATACGTGCACTTTTGCCTCTTAAGAAATTCTGAGAATAGTTCGGGGAGTCTGGGGGGAAACCGAAAACCCTGCGAG
    M: ||||||||||||||||||||||||||||||||||||||||||||||||||||||||||||||||||||||||||||||||
    S: GTCTATACGTGCACTTTTGCCTCTTAAGAAATTCTGAGAATAGTTCGGGGAGTCTGGGGGGAAACCGAAAACCCTGCGAG
                        
    Q: TATCTGTCTAGTTACAGGAATGGTGATTTTACAAAGGAGGCTATTTTGTTCTGGCCGTGTTGGTGGAAATCCAAGACCTG
    M: ||||||||||||||||||||||||||||||||||||||||||||||||||||||||||||||||||||||||||||||||
    S: TATCTGTCTAGTTACAGGAATGGTGATTTTACAAAGGAGGCTATTTTGTTCTGGCCGTGTTGGTGGAAATCCAAGACCTG
                        
    Q: GGACCGTTGTGTGGTGGTAAATGACATTTGTATCACATTTGGTTATGAATCTTTGGGGTTGGGTGGGGTGGGGGGGTTCT
    M: ||||||||||||||||||||||||||||||||||||||||||||||||||||||||||||||||||||||||||||||||
    S: GGACCGTTGTGTGGTGGTAAATGACATTTGTATCACATTTGGTTATGAATCTTTGGGGTTGGGTGGGGTGGGGGGGTTCT
                        
    Q: AAACCCTTTTCTGTGTTTCAGATTTTTGTTTAAATAGGATCACGTCACCTGAATGCAAGTGCAGCCTTGAACAAGACCTA
    M: ||||||||||||||||||||||||||||||||||||||||||||||||||||||||||||||||||||||||||||||||
    S: AAACCCTTTTCTGTGTTTCAGATTTTTGTTTAAATAGGATCACGTCACCTGAATGCAAGTGCAGCCTTGAACAAGACCTA
                        
    Q: ACTAGTCAGATTTGATCTTCGAAGTAAAGGCGTGTGAATATGCTGCATATTGAAGACAAAATTACTACAGTAATATCGAT
    M: ||||||||||||||||||||||||||||||||||||||||||||||||||||||||||||||||||||||||||||||||
    S: ACTAGTCAGATTTGATCTTCGAAGTAAAGGCGTGTGAATATGCTGCATATTGAAGACAAAATTACTACAGTAATATCGAT
                        
    Q: GGGTTTTGAAGAGTTCGACTGGGGATTTTGGGGGGGAAACCTGCAATCTTTTGTGTAGTTTCATACTAAAGAAGGACCGT
    M: ||||||||||||||||||||||||||||||||||||||||||||||||||||||||||||||||||||||||||||||||
    S: GGGTTTTGAAGAGTTCGACTGGGGATTTTGGGGGGGAAACCTGCAATCTTTTGTGTAGTTTCATACTAAAGAAGGACCGT
                        
    Q: TCGAGACGAGAGTTTTGTAGAGCAGCAGGTTTGAGGTTTTTCTTTTTTCCTGGGGGAACAATCTTTGGATTGTTCTTTCA
    M: ||||||||||||||||||||||||||||||||||||||||||||||||||||||||||||||||||||||||||||||||
    S: TCGAGACGAGAGTTTTGTAGAGCAGCAGGTTTGAGGTTTTTCTTTTTTCCTGGGGGAACAATCTTTGGATTGTTCTTTCA
                        
    Q: GGTTTTGCTTTTTAACCTCCTAAGAAAAAAAGCAAAA
    M: |||||||||||||||||||||||||||||||||||||
    S: GGTTTTGCTTTTTAACCTCCTAAGAAAAAAAGCAAAA


Query: ENSDART00000151198.3 Query ID: lcl|Query_45621 Length: 890

>Homo sapiens lncAB371.6 lncRNA gene, complete sequence
Sequence ID: MK280367.1 Length: 1406 
Range 1: 620 to 1373

Score:1090 bits(590), Expect:0.0, 
Identities:706/762(93%),  Gaps:8/762(1%), Strand: Plus/Plus

Query  83    GGGGCCCTCGGGCCCAGCGGGCGCCGCCGGTGAAATACCACTACTCTTATCGTTTCCTCA  142
             |||| || | ||||| ||||  ||||||||||||||||||||||||| |||||||  |||
Sbjct  620   GGGGTCCGCCGGCCCTGCGG--GCCGCCGGTGAAATACCACTACTCTGATCGTTTTTTCA  677

Query  143   CTTACCCGGTTGGGCAGGGAGGCGAGCCCCCGGCGGGCTCCTGCTTCTGGCGTCAAGCGC  202
             || |||||||  ||| ||| ||||||||||  | ||||||  |||||||||| |||||||
Sbjct  678   CTGACCCGGTGAGGCGGGGGGGCGAGCCCCGAG-GGGCTCTCGCTTCTGGCGCCAAGCGC  736

Query  203   CTCGGGGCCCATCGCGGTCCCGGGCGCGACCTGCCCCGGGGACAGTGGCAGGTGGGGAGT  262
             | | || | |  ||| |  |||||||||||| || |||||||||||| ||||||||||||
Sbjct  737   C-C-GGCCGC-GCGCCGG-CCGGGCGCGACCCGCTCCGGGGACAGTGCCAGGTGGGGAGT  792

Query  263   TTGACTGGGGCGGTACACCTGTCAAACGGTAACGCAGGTGTCCTAAGGCGAGCTCAGGGA  322
             ||||||||||||||||||||||||||||||||||||||||||||||||||||||||||||
Sbjct  793   TTGACTGGGGCGGTACACCTGTCAAACGGTAACGCAGGTGTCCTAAGGCGAGCTCAGGGA  852

Query  323   GGACAGAAACCTCCCGCGGAGCAGAAGGGCAAAAGCTCGCTTGATCTTGATTTTCAGTAT  382
             |||||||||||||||| |||||||||||||||||||||||||||||||||||||||||| 
Sbjct  853   GGACAGAAACCTCCCGTGGAGCAGAAGGGCAAAAGCTCGCTTGATCTTGATTTTCAGTAC  912

Query  383   GAGTACGGACCGTGAAAGCGGGGCCTCACGATCCTTCTGGCTTTTTGGGTTTTAAGCAGG  442
             || ||| |||||||||||||||||||||||||||||||| | ||||||||||||||||||
Sbjct  913   GAATACAGACCGTGAAAGCGGGGCCTCACGATCCTTCTGACCTTTTGGGTTTTAAGCAGG  972

Query  443   AGGTGTCAGAAAAGTTACCACAGGGATAACTGGCTTGTGGCGGCCAAGCGTTCATAGCGA  502
             ||||||||||||||||||||||||||||||||||||||||||||||||||||||||||||
Sbjct  973   AGGTGTCAGAAAAGTTACCACAGGGATAACTGGCTTGTGGCGGCCAAGCGTTCATAGCGA  1032

Query  503   CGTCGCTTTTTGATCCTTCGATGTCGGCTCTTCCTATCATTGTGAAGCAGAATTCACCAA  562
             ||||||||||||||||||||||||||||||||||||||||||||||||||||||||||||
Sbjct  1033  CGTCGCTTTTTGATCCTTCGATGTCGGCTCTTCCTATCATTGTGAAGCAGAATTCACCAA  1092

Query  563   GCGTTGGATTGTTCACCCACTAATAGGGAACGTGAGCTGGGTTTAGACCGTCGTGAGACA  622
             ||||||||||||||||||||||||||||||||||||||||||||||||||||||||||||
Sbjct  1093  GCGTTGGATTGTTCACCCACTAATAGGGAACGTGAGCTGGGTTTAGACCGTCGTGAGACA  1152

Query  623   GGTTAGTTTTACCCTACTGATGTCCGTGTTGTTGCAATAGTAATCCTGCTCAGTACGAGA  682
             ||||||||||||||||||||||   |||||||||| || |||||||||||||||||||||
Sbjct  1153  GGTTAGTTTTACCCTACTGATGAT-GTGTTGTTGCCATGGTAATCCTGCTCAGTACGAGA  1211

Query  683   GGAACCGCAGGTTCAGACATTTGGTGCGTGTGCTTGGCTGAGGAGCCACTGGTGCGAAGC  742
             ||||||||||||||||||||||||||  |||||||||||||||||||| ||| |||||||
Sbjct  1212  GGAACCGCAGGTTCAGACATTTGGTGTATGTGCTTGGCTGAGGAGCCAATGGGGCGAAGC  1271

Query  743   TACCATCTGTGGGATTATGACTGAACGCCTCTAAGTCAGAATCCCGCCTAAACGTAACGA  802
             |||||||||||||||||||||||||||||||||||||||||||||||| |  || |||||
Sbjct  1272  TACCATCTGTGGGATTATGACTGAACGCCTCTAAGTCAGAATCCCGCCCAGGCGGAACGA  1331

Query  803   TACCGCAGCGCCGCGGGGCTTCGATTGGCCTGGGATAGCCGG  844
             ||| |||||||||||| || ||| ||||||| ||||||||||
Sbjct  1332  TACGGCAGCGCCGCGGAGCCTCGGTTGGCCTCGGATAGCCGG  1373


Query: ENSDART00000142034.2
Subject: ZFLNCT17985 length = 2675
hsp
1
length
600
e-value
0.0
score
1200.0
identities
600
positives
600
bits
1083.3
query start
1
query end
600
subject start
97
subject end
696
                    
    Q: GGACGACAAAGCAGTGAAACAATTCGTCAAGTCGTTGTCTTAAATGAAGAATTATTTAAGCAGCTTCAGTTCAGTTTAAA
    M: ||||||||||||||||||||||||||||||||||||||||||||||||||||||||||||||||||||||||||||||||
    S: GGACGACAAAGCAGTGAAACAATTCGTCAAGTCGTTGTCTTAAATGAAGAATTATTTAAGCAGCTTCAGTTCAGTTTAAA
                        
    Q: ACTAAGATGCAGCGTCAAATTGTCGGCTGTAAACAAGAGGAACCGCAGATAAGCGTGTTGGAGCTGGATTGGCTGCGGCC
    M: ||||||||||||||||||||||||||||||||||||||||||||||||||||||||||||||||||||||||||||||||
    S: ACTAAGATGCAGCGTCAAATTGTCGGCTGTAAACAAGAGGAACCGCAGATAAGCGTGTTGGAGCTGGATTGGCTGCGGCC
                        
    Q: CTCCAGATACTGAGTTTGATGCCTGTGCATCAGATGGCAACATGCTTCAAGTCTCTCAGCGTTTCTCCAGCCTCGGTCAT
    M: ||||||||||||||||||||||||||||||||||||||||||||||||||||||||||||||||||||||||||||||||
    S: CTCCAGATACTGAGTTTGATGCCTGTGCATCAGATGGCAACATGCTTCAAGTCTCTCAGCGTTTCTCCAGCCTCGGTCAT
                        
    Q: TCAGTAAGACGAGTTTCCTGCTCTCGGCGTCTTTTGTTCTGGTCATCAAGGAGGGGGGAATGTTCTGCGCATGCCTGTGG
    M: ||||||||||||||||||||||||||||||||||||||||||||||||||||||||||||||||||||||||||||||||
    S: TCAGTAAGACGAGTTTCCTGCTCTCGGCGTCTTTTGTTCTGGTCATCAAGGAGGGGGGAATGTTCTGCGCATGCCTGTGG
                        
    Q: GGGAGGGAGAAGGACACGTCACTGAAAACGTCCCTGCATCACACCGAGACACCCAATCACTCAAGCCGAGACCAGATAAT
    M: ||||||||||||||||||||||||||||||||||||||||||||||||||||||||||||||||||||||||||||||||
    S: GGGAGGGAGAAGGACACGTCACTGAAAACGTCCCTGCATCACACCGAGACACCCAATCACTCAAGCCGAGACCAGATAAT
                        
    Q: TTTGCATATGCTTTACAGTTTGAAAAATACCACGGGGCTGACACTTTCAGCAAAGATACTGTTCGGGAATGGGCATGTTT
    M: ||||||||||||||||||||||||||||||||||||||||||||||||||||||||||||||||||||||||||||||||
    S: TTTGCATATGCTTTACAGTTTGAAAAATACCACGGGGCTGACACTTTCAGCAAAGATACTGTTCGGGAATGGGCATGTTT
                        
    Q: CTGGGTCACAGCCTGTTCTTTGTCTGCCCTGGAGCCAAGCTGCAGATCTCAAGCCCAATGGAGGAGTTGGTATTAAACAT
    M: ||||||||||||||||||||||||||||||||||||||||||||||||||||||||||||||||||||||||||||||||
    S: CTGGGTCACAGCCTGTTCTTTGTCTGCCCTGGAGCCAAGCTGCAGATCTCAAGCCCAATGGAGGAGTTGGTATTAAACAT
                        
    Q: GCTGTGATTCCTGTCCAGATGCATCCTTGCATTTTTTGAG
    M: ||||||||||||||||||||||||||||||||||||||||
    S: GCTGTGATTCCTGTCCAGATGCATCCTTGCATTTTTTGAG
                        


Query: ENSDART00000153803.3
Subject: ZFLNCT17986 length = 3690
hsp
1
length
771
e-value
0.0
score
1542.0
identities
771
positives
771
bits
1391.7
query start
175
query end
945
subject start
3567
subject end
2797
                    
    Q: AGGCATGCGCAGAACATTCCCCCCTCCTTGATGACCAGAACAAAAGACGCCGAGAGCAGGAAACTCGTCTTACTGAATGA
    M: ||||||||||||||||||||||||||||||||||||||||||||||||||||||||||||||||||||||||||||||||
    S: AGGCATGCGCAGAACATTCCCCCCTCCTTGATGACCAGAACAAAAGACGCCGAGAGCAGGAAACTCGTCTTACTGAATGA
                        
    Q: CCGAGGCTGGAGAAACGCTGAGAGACTTGAAGCCTAAAAGATCACAAAACACAGCAAAGCACAACTCGTAACAGCCTTTG
    M: ||||||||||||||||||||||||||||||||||||||||||||||||||||||||||||||||||||||||||||||||
    S: CCGAGGCTGGAGAAACGCTGAGAGACTTGAAGCCTAAAAGATCACAAAACACAGCAAAGCACAACTCGTAACAGCCTTTG
                        
    Q: GAAACATGAAGAACATTCCCCCCAGCTTTACGTGGAGTTTAGCACTCTGTTTTGACTAGTGTAGTAACTAAATCTCATGT
    M: ||||||||||||||||||||||||||||||||||||||||||||||||||||||||||||||||||||||||||||||||
    S: GAAACATGAAGAACATTCCCCCCAGCTTTACGTGGAGTTTAGCACTCTGTTTTGACTAGTGTAGTAACTAAATCTCATGT
                        
    Q: TAAAAGATCAAACAGACCTGTAAAAACTTTTTAAATGAACTGAGGATGGTTACTGGTTCTACAGGTTATGTAGAATAATA
    M: ||||||||||||||||||||||||||||||||||||||||||||||||||||||||||||||||||||||||||||||||
    S: TAAAAGATCAAACAGACCTGTAAAAACTTTTTAAATGAACTGAGGATGGTTACTGGTTCTACAGGTTATGTAGAATAATA
                        
    Q: ATCAACAATGTGTAATAGGGCCCATCATTCACCAATTAAAAGGTAAAAGCGAAACAAGGAGCTAAAGGGACCCAGAGACA
    M: ||||||||||||||||||||||||||||||||||||||||||||||||||||||||||||||||||||||||||||||||
    S: ATCAACAATGTGTAATAGGGCCCATCATTCACCAATTAAAAGGTAAAAGCGAAACAAGGAGCTAAAGGGACCCAGAGACA
                        
    Q: AGCCAACGTCAGGGTGAGCCAAGACATCCTGATAATGAAGCATTCAAGAGTCTCTGTATATCAGGCTTCAAAAAAACAAC
    M: ||||||||||||||||||||||||||||||||||||||||||||||||||||||||||||||||||||||||||||||||
    S: AGCCAACGTCAGGGTGAGCCAAGACATCCTGATAATGAAGCATTCAAGAGTCTCTGTATATCAGGCTTCAAAAAAACAAC
                        
    Q: AACATTTCAAACCAATGCTGTTCTTTGAAACTTCATTCCTCAAAGAGATCAGAAAAAAAGTTTGTTGTCTCAAAAATGTT
    M: ||||||||||||||||||||||||||||||||||||||||||||||||||||||||||||||||||||||||||||||||
    S: AACATTTCAAACCAATGCTGTTCTTTGAAACTTCATTCCTCAAAGAGATCAGAAAAAAAGTTTGTTGTCTCAAAAATGTT
                        
    Q: CAGCATTGATAATAAATGTTTTTTGAGCTATAAATAAACATATAAAGTTGATTTCTGAAAGATCCTCCAACACTAAAGAC
    M: ||||||||||||||||||||||||||||||||||||||||||||||||||||||||||||||||||||||||||||||||
    S: CAGCATTGATAATAAATGTTTTTTGAGCTATAAATAAACATATAAAGTTGATTTCTGAAAGATCCTCCAACACTAAAGAC
                        
    Q: TGAAGTAATAATGCTGAATTGTTTGCCATCACAAATCAGTAAATTACAATTTAAAATCTACAAAACATGTATACATTATG
    M: ||||||||||||||||||||||||||||||||||||||||||||||||||||||||||||||||||||||||||||||||
    S: TGAAGTAATAATGCTGAATTGTTTGCCATCACAAATCAGTAAATTACAATTTAAAATCTACAAAACATGTATACATTATG
                        
    Q: TTGATATAAAATGTCAATGAATGATTGTGTTAAAATAAAGTTAATTAAAGT
    M: |||||||||||||||||||||||||||||||||||||||||||||||||||
    S: TTGATATAAAATGTCAATGAATGATTGTGTTAAAATAAAGTTAATTAAAGT


Query: ENSDART00000145442.3
Subject: ZFLNCT05491 length = 894
hsp
1
length
633
e-value
0.0
score
1266.0
identities
633
positives
633
bits
1142.8
query start
1
query end
633
subject start
262
subject end
894
                    
    Q: GCAGAGTTTCAAGGCGTCTGACTGAAAACTTGGGAATTCTGTAATCTCACCATGTCGTTTGAAGGCCACCATAACAAACA
    M: ||||||||||||||||||||||||||||||||||||||||||||||||||||||||||||||||||||||||||||||||
    S: GCAGAGTTTCAAGGCGTCTGACTGAAAACTTGGGAATTCTGTAATCTCACCATGTCGTTTGAAGGCCACCATAACAAACA
                        
    Q: TATGCAATATGGTTTCGGGTGACATTTCAGGTCCTCCTGTGAACTGAAGGCACCAGAATGGGAAATGGTATCAGACCTGG
    M: ||||||||||||||||||||||||||||||||||||||||||||||||||||||||||||||||||||||||||||||||
    S: TATGCAATATGGTTTCGGGTGACATTTCAGGTCCTCCTGTGAACTGAAGGCACCAGAATGGGAAATGGTATCAGACCTGG
                        
    Q: GAGTATTCATAAACTTAAACCTAAGAAAACCTAAAAGATGAACGTCCACTAGATGGTGCCGCACCCGTTTTCATGCTGAT
    M: ||||||||||||||||||||||||||||||||||||||||||||||||||||||||||||||||||||||||||||||||
    S: GAGTATTCATAAACTTAAACCTAAGAAAACCTAAAAGATGAACGTCCACTAGATGGTGCCGCACCCGTTTTCATGCTGAT
                        
    Q: GGAGGACTGTTGGAGCTCCCATATGGCAGGACTAAAGAAGGAATGGAGGTCTTCAATCTTGCGCAGTTCTACAGTTTGAA
    M: ||||||||||||||||||||||||||||||||||||||||||||||||||||||||||||||||||||||||||||||||
    S: GGAGGACTGTTGGAGCTCCCATATGGCAGGACTAAAGAAGGAATGGAGGTCTTCAATCTTGCGCAGTTCTACAGTTTGAA
                        
    Q: AAAAATGAAAGCGTTTCCTAACCAGGCTTTTCCAAGAAGCTGGTGAGAAGTTTGGGCTGTACTGGAAGCCATAAACCTTC
    M: ||||||||||||||||||||||||||||||||||||||||||||||||||||||||||||||||||||||||||||||||
    S: AAAAATGAAAGCGTTTCCTAACCAGGCTTTTCCAAGAAGCTGGTGAGAAGTTTGGGCTGTACTGGAAGCCATAAACCTTC
                        
    Q: CTTTGTGGCGATATAGGTTTGATAAAGTAATGTATCAGTGTTTGTGTGCCATTTAATGTAGTAATTAATACAATAAAGAT
    M: ||||||||||||||||||||||||||||||||||||||||||||||||||||||||||||||||||||||||||||||||
    S: CTTTGTGGCGATATAGGTTTGATAAAGTAATGTATCAGTGTTTGTGTGCCATTTAATGTAGTAATTAATACAATAAAGAT
                        
    Q: CCTGTCATAATGTTGTACTTTATTTTATTCTTTAACCAAATCATACTCTGTGCAATTGATGCAAACTAAAGATTTGAAGT
    M: ||||||||||||||||||||||||||||||||||||||||||||||||||||||||||||||||||||||||||||||||
    S: CCTGTCATAATGTTGTACTTTATTTTATTCTTTAACCAAATCATACTCTGTGCAATTGATGCAAACTAAAGATTTGAAGT
                        
    Q: CTGAGGTTTTATTTATAAATATTTATGGGGGGTAGTAGTTCACTCGAATAAAACTACTCCATGTGCTTCCATG
    M: |||||||||||||||||||||||||||||||||||||||||||||||||||||||||||||||||||||||||
    S: CTGAGGTTTTATTTATAAATATTTATGGGGGGTAGTAGTTCACTCGAATAAAACTACTCCATGTGCTTCCATG


Query: ENSDART00000155864.3
Subject: ZFLNCT10158 length = 1783
hsp
1
length
589
e-value
0.0
score
1178.0
identities
589
positives
589
bits
1063.5
query start
1
query end
589
subject start
434
subject end
1022
                    
    Q: GTAGGGACTATATAACCTAAGTTCGCTCATTCTTCCTTCCCACTTCCTACTCGCTTTTGAGGATGTTGACTTCGAAATCA
    M: ||||||||||||||||||||||||||||||||||||||||||||||||||||||||||||||||||||||||||||||||
    S: GTAGGGACTATATAACCTAAGTTCGCTCATTCTTCCTTCCCACTTCCTACTCGCTTTTGAGGATGTTGACTTCGAAATCA
                        
    Q: TGGAGTTTTGCCCTTGCACATTCTCAGATCTCGGTCATACTCCAACCAAACAGATGACCCCCACGTTTAAAATGGTGCAA
    M: ||||||||||||||||||||||||||||||||||||||||||||||||||||||||||||||||||||||||||||||||
    S: TGGAGTTTTGCCCTTGCACATTCTCAGATCTCGGTCATACTCCAACCAAACAGATGACCCCCACGTTTAAAATGGTGCAA
                        
    Q: TAATAACCCCATCATACTCTGAAGCAGATCCCTCCCCAACCAAATGGATATTCCTGCATTTGAAAGGATTTGAGAACCCC
    M: ||||||||||||||||||||||||||||||||||||||||||||||||||||||||||||||||||||||||||||||||
    S: TAATAACCCCATCATACTCTGAAGCAGATCCCTCCCCAACCAAATGGATATTCCTGCATTTGAAAGGATTTGAGAACCCC
                        
    Q: ATCGTACTCTGAAGCAGATCATACTTCAATCAAATGGATGGTCCTGAATTTAGAAGGATTCAATAACCCCATTATACTCT
    M: ||||||||||||||||||||||||||||||||||||||||||||||||||||||||||||||||||||||||||||||||
    S: ATCGTACTCTGAAGCAGATCATACTTCAATCAAATGGATGGTCCTGAATTTAGAAGGATTCAATAACCCCATTATACTCT
                        
    Q: GAAGCAGGCCAAGACCCAATTCAAGATGATCAGGGGAGTTTTACATGCCACCCAACATGTTAATGCCACACCTTCAGAGA
    M: ||||||||||||||||||||||||||||||||||||||||||||||||||||||||||||||||||||||||||||||||
    S: GAAGCAGGCCAAGACCCAATTCAAGATGATCAGGGGAGTTTTACATGCCACCCAACATGTTAATGCCACACCTTCAGAGA
                        
    Q: GAAGCAGGTGGTCCAGTGTCTGGAGAAGAGAATTTGGGTGGAATGTTACAAATTCTGCTTGGTGTTGCAGATTAGTTCTA
    M: ||||||||||||||||||||||||||||||||||||||||||||||||||||||||||||||||||||||||||||||||
    S: GAAGCAGGTGGTCCAGTGTCTGGAGAAGAGAATTTGGGTGGAATGTTACAAATTCTGCTTGGTGTTGCAGATTAGTTCTA
                        
    Q: TTAATAAACCCTGGAACTTAAGTGTGTTTGTTTAATTATTTATCTATTTTTTATAAATGGTTCATATTCAAGCTGGAATT
    M: ||||||||||||||||||||||||||||||||||||||||||||||||||||||||||||||||||||||||||||||||
    S: TTAATAAACCCTGGAACTTAAGTGTGTTTGTTTAATTATTTATCTATTTTTTATAAATGGTTCATATTCAAGCTGGAATT
                        
    Q: TTATTTTCAATAAACAATTGGATCTTTAA
    M: |||||||||||||||||||||||||||||
    S: TTATTTTCAATAAACAATTGGATCTTTAA
                        


Query: ENSDART00000135637.2
Subject: ZFLNCT17908 length = 1599
hsp
1
length
1048
e-value
0.0
score
2074.0
identities
1044
positives
1044
bits
1871.4
query start
1
query end
1048
subject start
2
subject end
1045
                    
    Q: CTACATTTAGGCGAGGGCGCTGCTGTATCGCACACTATTCGACAACAATTACTCTCTTCACTCAGTGATGTAGAGTTTAG
    M: ||||||||||||||||||||||||||||||||||||||||||||||||||||||||||||||||||||||||||||||||
    S: CTACATTTAGGCGAGGGCGCTGCTGTATCGCACACTATTCGACAACAATTACTCTCTTCACTCAGTGATGTAGAGTTTAG
                        
    Q: TGATTGCAGTCATTTGTATCACTTACAGCGATCTATTTTTATCGTATAGTGTTGAGTCTTCCAATCGCTTTCTCTGTATA
    M: ||||||||||||||||||||||||||||||||||||||||||||||||||||||||||||||||||||||||||||||||
    S: TGATTGCAGTCATTTGTATCACTTACAGCGATCTATTTTTATCGTATAGTGTTGAGTCTTCCAATCGCTTTCTCTGTATA
                        
    Q: TCATCGCCTCATGCGTTCTGTGTTTGGAAATCGGCGCGCGTCACTAGAGCAGGAGCTCATGTCATCTTCTCAGCTCCTGC
    M: ||||||||||||||||||||||||||||||||||||||||||||||||||||||||||||||||||||||||||||||||
    S: TCATCGCCTCATGCGTTCTGTGTTTGGAAATCGGCGCGCGTCACTAGAGCAGGAGCTCATGTCATCTTCTCAGCTCCTGC
                        
    Q: TTCTGCTGCTGTTGTCTCACTCTCATGGACCATCACATCCAGACAGCTGCTGGACCCTCTGTAGCCCTGTCAACGTCGCG
    M: ||||||||||||||||||||||||||||||||||||||||||||||||||||||||||||||||||||||||||||||||
    S: TTCTGCTGCTGTTGTCTCACTCTCATGGACCATCACATCCAGACAGCTGCTGGACCCTCTGTAGCCCTGTCAACGTCGCG
                        
    Q: TCTGTGTGTCGATAGGAAAGACAGCCTAAGATGAATGCCAGTGACAAAATTGAAGCCCCCATCCACAAGAAAAACACCCT
    M: ||||||||||    ||||||||||||||||||||||||||||||||||||||||||||||||||||||||||||||||||
    S: TCTGTGTGTC----GGAAAGACAGCCTAAGATGAATGCCAGTGACAAAATTGAAGCCCCCATCCACAAGAAAAACACCCT
                        
    Q: GCTGTCCATTGTCACCGACTTCTCAGAACAAAAACCAGGGAAATAGCAACAGAAAAAAAAGTCCACAAGGGAATGAAAGC
    M: ||||||||||||||||||||||||||||||||||||||||||||||||||||||||||||||||||||||||||||||||
    S: GCTGTCCATTGTCACCGACTTCTCAGAACAAAAACCAGGGAAATAGCAACAGAAAAAAAAGTCCACAAGGGAATGAAAGC
                        
    Q: TATGTTGAACAGTTGTTAAAAGTAAGAGCTGTTCAAACTGTTCAGGCTTCACTCTTAATCCATCTTCAGAACAGTTTCAA
    M: ||||||||||||||||||||||||||||||||||||||||||||||||||||||||||||||||||||||||||||||||
    S: TATGTTGAACAGTTGTTAAAAGTAAGAGCTGTTCAAACTGTTCAGGCTTCACTCTTAATCCATCTTCAGAACAGTTTCAA
                        
    Q: AGTCTTCTGAAGCACAGCGCGTCCTTGATGTGTGAACATAAGAGATGTGAAAAGCAGGACACACTTGTTCACACAGGATC
    M: ||||||||||||||||||||||||||||||||||||||||||||||||||||||||||||||||||||||||||||||||
    S: AGTCTTCTGAAGCACAGCGCGTCCTTGATGTGTGAACATAAGAGATGTGAAAAGCAGGACACACTTGTTCACACAGGATC
                        
    Q: AGCCGATCAGCAGGACCCCTGGGAGACTAATAATGACAGCAGACTGATGGTGACAACAACAAGCTGAGCTTCACAGGTCA
    M: ||||||||||||||||||||||||||||||||||||||||||||||||||||||||||||||||||||||||||||||||
    S: AGCCGATCAGCAGGACCCCTGGGAGACTAATAATGACAGCAGACTGATGGTGACAACAACAAGCTGAGCTTCACAGGTCA
                        
    Q: CAGATCAGAACAGTGTGTGACAGCTGATCTGAGGGTGGCTGTCTCTGTGTCAGCGATGCAGCTATGTGACCATGAAGACA
    M: ||||||||||||||||||||||||||||||||||||||||||||||||||||||||||||||||||||||||||||||||
    S: CAGATCAGAACAGTGTGTGACAGCTGATCTGAGGGTGGCTGTCTCTGTGTCAGCGATGCAGCTATGTGACCATGAAGACA
                        
    Q: CCGTCTCTGCCACCGGACTGTCCACTGCTGCAGTGGTGGCAATAGTGTGCAACATCCTGGTAGCTCTGCTCATACTAGTT
    M: ||||||||||||||||||||||||||||||||||||||||||||||||||||||||||||||||||||||||||||||||
    S: CCGTCTCTGCCACCGGACTGTCCACTGCTGCAGTGGTGGCAATAGTGTGCAACATCCTGGTAGCTCTGCTCATACTAGTT
                        
    Q: CTCATATTAATCCTCTGCAAAGCATGCAAGGTTCCCTCCAGCCAGGAGAGCGTCCCGGTGTTGACTTTAGAGAACGCACA
    M: ||||||||||||||||||||||||||||||||||||||||||||||||||||||||||||||||||||||||||||||||
    S: CTCATATTAATCCTCTGCAAAGCATGCAAGGTTCCCTCCAGCCAGGAGAGCGTCCCGGTGTTGACTTTAGAGAACGCACA
                        
    Q: GCAGAGCAATGAGCAGAGGTACTTGCTGACGGCATGAAGGAAAGAAAAAAACTGGAAACAGAATGTGTTTACATTGTGTA
    M: ||||||||||||||||||||||||||||||||||||||||||||||||||||||||||||||||||||||||||||||||
    S: GCAGAGCAATGAGCAGAGGTACTTGCTGACGGCATGAAGGAAAGAAAAAAACTGGAAACAGAATGTGTTTACATTGTGTA
                        
    Q: TAATCATC
    M: ||||||||
    S: TAATCATC


Query: ENSDART00000154612.2
Subject: ZFLNCT17909 length = 1259
hsp
1
length
1259
e-value
0.0
score
2518.0
identities
1259
positives
1259
bits
2271.7
query start
1
query end
1259
subject start
1
subject end
1259
                    
    Q: CAAGTGTGTCCTGCTTTTCACATCTCTTATGTTCACACATCAAGGACGCGCTGTGCTTCAGAAGACTTTGAAACTGTTCT
    M: ||||||||||||||||||||||||||||||||||||||||||||||||||||||||||||||||||||||||||||||||
    S: CAAGTGTGTCCTGCTTTTCACATCTCTTATGTTCACACATCAAGGACGCGCTGTGCTTCAGAAGACTTTGAAACTGTTCT
                        
    Q: GAAGATGGATTAAGAGTGAAGCCTGAACAGTTTGAACAGCTCTTACTTTTAACAACTGTTCAACATAGCTTTCATTCCCT
    M: ||||||||||||||||||||||||||||||||||||||||||||||||||||||||||||||||||||||||||||||||
    S: GAAGATGGATTAAGAGTGAAGCCTGAACAGTTTGAACAGCTCTTACTTTTAACAACTGTTCAACATAGCTTTCATTCCCT
                        
    Q: TGTGGACTTTTTTTTCTGTTGCTATTTCCCTGGTTTTTGTTCTGAGAAGTCGGTGACAATGGACAGCAGGGTGTTTTTCT
    M: ||||||||||||||||||||||||||||||||||||||||||||||||||||||||||||||||||||||||||||||||
    S: TGTGGACTTTTTTTTCTGTTGCTATTTCCCTGGTTTTTGTTCTGAGAAGTCGGTGACAATGGACAGCAGGGTGTTTTTCT
                        
    Q: TGTGGATGGGGGCTTCAATTTTGTCACTGGCATTCATCTTAGGCTGTCTTTCCTATCTGAAAGAGAGAACAAGGACATTA
    M: ||||||||||||||||||||||||||||||||||||||||||||||||||||||||||||||||||||||||||||||||
    S: TGTGGATGGGGGCTTCAATTTTGTCACTGGCATTCATCTTAGGCTGTCTTTCCTATCTGAAAGAGAGAACAAGGACATTA
                        
    Q: AAACAGGTATCACAATACTGTATTTCATAAAACTCGCAGGATAAAAGTGCTTCATCTGCCAAACGCACACACGCACTGAA
    M: ||||||||||||||||||||||||||||||||||||||||||||||||||||||||||||||||||||||||||||||||
    S: AAACAGGTATCACAATACTGTATTTCATAAAACTCGCAGGATAAAAGTGCTTCATCTGCCAAACGCACACACGCACTGAA
                        
    Q: GTCCTCAGCTTTTTGATTTTGGTCCAGGTTTCTATTAGAGGTGGTATTATTCACAAAGGAGTCAGTGGTGCGAGAAAGAA
    M: ||||||||||||||||||||||||||||||||||||||||||||||||||||||||||||||||||||||||||||||||
    S: GTCCTCAGCTTTTTGATTTTGGTCCAGGTTTCTATTAGAGGTGGTATTATTCACAAAGGAGTCAGTGGTGCGAGAAAGAA
                        
    Q: ACTGCCTAAAAATCTCATTCCTATCCTGGTGTGCTCAATGAAGCCTTCACAAGCCTCTGCCTGGTTACTGTCTGTCTCTG
    M: ||||||||||||||||||||||||||||||||||||||||||||||||||||||||||||||||||||||||||||||||
    S: ACTGCCTAAAAATCTCATTCCTATCCTGGTGTGCTCAATGAAGCCTTCACAAGCCTCTGCCTGGTTACTGTCTGTCTCTG
                        
    Q: AAACTCCCGTCTGAATGCACAATGGATTTAGAATCGCATGCAGACACACACACACTCACACACACACGCACACAAAGAAT
    M: ||||||||||||||||||||||||||||||||||||||||||||||||||||||||||||||||||||||||||||||||
    S: AAACTCCCGTCTGAATGCACAATGGATTTAGAATCGCATGCAGACACACACACACTCACACACACACGCACACAAAGAAT
                        
    Q: ACATGCTCATGCTCTACTTGAAAAACTCATTCTCAAGTCAGTCCTGGTGAAATAACAAATAACATATGAGAGGATGCGTT
    M: ||||||||||||||||||||||||||||||||||||||||||||||||||||||||||||||||||||||||||||||||
    S: ACATGCTCATGCTCTACTTGAAAAACTCATTCTCAAGTCAGTCCTGGTGAAATAACAAATAACATATGAGAGGATGCGTT
                        
    Q: GAGCCTGGAAATCATTTCTCTTCTGTGCTGCTGATACATTGAAGTGGGAAGTCCTAGCAGGCCCACTCCTCCACAGTTCA
    M: ||||||||||||||||||||||||||||||||||||||||||||||||||||||||||||||||||||||||||||||||
    S: GAGCCTGGAAATCATTTCTCTTCTGTGCTGCTGATACATTGAAGTGGGAAGTCCTAGCAGGCCCACTCCTCCACAGTTCA
                        
    Q: GCTGTGTAGAGATGGCCACAGAACTATGCACTGTGTGTCTCTGAAGAGGGGCTCCTCCTCCACAAGCACATTTACACACA
    M: ||||||||||||||||||||||||||||||||||||||||||||||||||||||||||||||||||||||||||||||||
    S: GCTGTGTAGAGATGGCCACAGAACTATGCACTGTGTGTCTCTGAAGAGGGGCTCCTCCTCCACAAGCACATTTACACACA
                        
    Q: TGCAGTTACATGAATAATTCATTCCCTTCACTTTAAGCACTCTGAAAACAATAAGTATTATATCAAGATAATGTTATTGT
    M: ||||||||||||||||||||||||||||||||||||||||||||||||||||||||||||||||||||||||||||||||
    S: TGCAGTTACATGAATAATTCATTCCCTTCACTTTAAGCACTCTGAAAACAATAAGTATTATATCAAGATAATGTTATTGT
                        
    Q: CAAAGTAATGAAAATTGTTCAGGATTTACTCACCCTCGTGTCATTCTAGACAGTTTTTACTTCTCCCATGGAACAAAACA
    M: ||||||||||||||||||||||||||||||||||||||||||||||||||||||||||||||||||||||||||||||||
    S: CAAAGTAATGAAAATTGTTCAGGATTTACTCACCCTCGTGTCATTCTAGACAGTTTTTACTTCTCCCATGGAACAAAACA
                        
    Q: GACAATGTTTTGCAATGTTACTGGGGACCTAGTATAACGTACTGTATTGTGTGGGACTCCACAGAGCCAATGTCCAGCAC
    M: ||||||||||||||||||||||||||||||||||||||||||||||||||||||||||||||||||||||||||||||||
    S: GACAATGTTTTGCAATGTTACTGGGGACCTAGTATAACGTACTGTATTGTGTGGGACTCCACAGAGCCAATGTCCAGCAC
                        
    Q: GGTGTGAAGATGAACTGTGTTAGTTTGACATTAATCATGCAGAATATAATTGTACTTACTATATATTTCACATAAATCAT
    M: ||||||||||||||||||||||||||||||||||||||||||||||||||||||||||||||||||||||||||||||||
    S: GGTGTGAAGATGAACTGTGTTAGTTTGACATTAATCATGCAGAATATAATTGTACTTACTATATATTTCACATAAATCAT
                        
    Q: ATATTTTTAAAACTGAAAAATAAAATTTAAATCATTTTAATAAAGTTAACCATTTGAAT
    M: |||||||||||||||||||||||||||||||||||||||||||||||||||||||||||
    S: ATATTTTTAAAACTGAAAAATAAAATTTAAATCATTTTAATAAAGTTAACCATTTGAAT


Query: ENSDART00000164487.2
Subject: ZFLNCT10938 length = 2177
hsp
1
length
2177
e-value
0.0
score
4354.0
identities
2177
positives
2177
bits
3927.2
query start
1
query end
2177
subject start
1
subject end
2177
                    
    Q: AGGTGCCTTCTGTCTGGAGCATCAGGCCAAACTTCTGCTGTCCAGAATCAGGTGGTTTGTCTTGGTCGGGCATCTCAGCT
    M: ||||||||||||||||||||||||||||||||||||||||||||||||||||||||||||||||||||||||||||||||
    S: AGGTGCCTTCTGTCTGGAGCATCAGGCCAAACTTCTGCTGTCCAGAATCAGGTGGTTTGTCTTGGTCGGGCATCTCAGCT
                        
    Q: GGGACCTGTCCACTATGGGTGACCCTGCCGGTAGCTGTGAAGTACCAGTGGCGTAGCTCTCAGCATCACTGATGCACACA
    M: ||||||||||||||||||||||||||||||||||||||||||||||||||||||||||||||||||||||||||||||||
    S: GGGACCTGTCCACTATGGGTGACCCTGCCGGTAGCTGTGAAGTACCAGTGGCGTAGCTCTCAGCATCACTGATGCACACA
                        
    Q: AGCCCTTACAGCACGTCGGGCTGCAAACCATGTGAGGGACCCTAACCTACCCTAACCCAGCAGCCAACACTAACAACCAC
    M: ||||||||||||||||||||||||||||||||||||||||||||||||||||||||||||||||||||||||||||||||
    S: AGCCCTTACAGCACGTCGGGCTGCAAACCATGTGAGGGACCCTAACCTACCCTAACCCAGCAGCCAACACTAACAACCAC
                        
    Q: TAATGTGCCAAAAAACACTCAGAGGAGACCAGCAACACGCAAGAAACCGCCTGGAAAACCTTGCTAAACGCATGTCAACA
    M: ||||||||||||||||||||||||||||||||||||||||||||||||||||||||||||||||||||||||||||||||
    S: TAATGTGCCAAAAAACACTCAGAGGAGACCAGCAACACGCAAGAAACCGCCTGGAAAACCTTGCTAAACGCATGTCAACA
                        
    Q: TTCAAAAGAACCCAAGAGCCGAATATGAACAGCACCGACAATCACCAAAACATCCAGCAATGTGATGAAAACTTAAATAA
    M: ||||||||||||||||||||||||||||||||||||||||||||||||||||||||||||||||||||||||||||||||
    S: TTCAAAAGAACCCAAGAGCCGAATATGAACAGCACCGACAATCACCAAAACATCCAGCAATGTGATGAAAACTTAAATAA
                        
    Q: GATGTCAAATGTGATGTTTTGCAAGCTTATTGTGTAACTATACAATATGTACATATGTGCCCTTGATCCTCCATCTGGCA
    M: ||||||||||||||||||||||||||||||||||||||||||||||||||||||||||||||||||||||||||||||||
    S: GATGTCAAATGTGATGTTTTGCAAGCTTATTGTGTAACTATACAATATGTACATATGTGCCCTTGATCCTCCATCTGGCA
                        
    Q: CGAGGATGGCTCAGTGCCTGAGCTTCTTTCTTCGGGGCTCCTTGGGCAGCGGCTCTTTGCTGATGTCCACCTTGATTTGG
    M: ||||||||||||||||||||||||||||||||||||||||||||||||||||||||||||||||||||||||||||||||
    S: CGAGGATGGCTCAGTGCCTGAGCTTCTTTCTTCGGGGCTCCTTGGGCAGCGGCTCTTTGCTGATGTCCACCTTGATTTGG
                        
    Q: GGAGCGAGGCTGGACTCAGATCTGCACTCTGTGATGAACACACATCCATCAGGCTGCTCAGTCTCCAGCAGTGCAGGCCG
    M: ||||||||||||||||||||||||||||||||||||||||||||||||||||||||||||||||||||||||||||||||
    S: GGAGCGAGGCTGGACTCAGATCTGCACTCTGTGATGAACACACATCCATCAGGCTGCTCAGTCTCCAGCAGTGCAGGCCG
                        
    Q: GTCCAGCTTCTCCCACAGCCGCTGCTTGATCTCGAGGCCCTGCTGGATGGTGTATCGGCCATGGCGCTTCTTCACGGTGG
    M: ||||||||||||||||||||||||||||||||||||||||||||||||||||||||||||||||||||||||||||||||
    S: GTCCAGCTTCTCCCACAGCCGCTGCTTGATCTCGAGGCCCTGCTGGATGGTGTATCGGCCATGGCGCTTCTTCACGGTGG
                        
    Q: AGTCCATCACACTGCGGTAGATGTGCTGATAGTCCTGCACACTCCGGCCGTGGATGGAGAGCGGCTCCTCCTGCGGACAC
    M: ||||||||||||||||||||||||||||||||||||||||||||||||||||||||||||||||||||||||||||||||
    S: AGTCCATCACACTGCGGTAGATGTGCTGATAGTCCTGCACACTCCGGCCGTGGATGGAGAGCGGCTCCTCCTGCGGACAC
                        
    Q: TCACCCACTGAGGCTGTGGGACGGAAGACAGGAAGGACAGCCGCGTTTCTCAGGTGTCGCTGTTCCAGAGAAGTGTCTGA
    M: ||||||||||||||||||||||||||||||||||||||||||||||||||||||||||||||||||||||||||||||||
    S: TCACCCACTGAGGCTGTGGGACGGAAGACAGGAAGGACAGCCGCGTTTCTCAGGTGTCGCTGTTCCAGAGAAGTGTCTGA
                        
    Q: CATGCAGCTGGAGGTGTCCAGCCTGACCGCTGTGGAAGCAGAAGAGACGCACTCCAGCAAGAACTCCTTGAGTTTGGATG
    M: ||||||||||||||||||||||||||||||||||||||||||||||||||||||||||||||||||||||||||||||||
    S: CATGCAGCTGGAGGTGTCCAGCCTGACCGCTGTGGAAGCAGAAGAGACGCACTCCAGCAAGAACTCCTTGAGTTTGGATG
                        
    Q: TTATACAGAAGACGGACGGCTACATAGCTACTCTCGCGGTGGGCGGGGAATCTTTTGAGTGACAGCAGCTGCCGATTGAG
    M: ||||||||||||||||||||||||||||||||||||||||||||||||||||||||||||||||||||||||||||||||
    S: TTATACAGAAGACGGACGGCTACATAGCTACTCTCGCGGTGGGCGGGGAATCTTTTGAGTGACAGCAGCTGCCGATTGAG
                        
    Q: CGCCCCTACTTAAAACGTATTTCCAGGTAAATTCTCTGTGCTTGTTTATTTCGATCATCTTCAGCTCCTGATATAAATTA
    M: ||||||||||||||||||||||||||||||||||||||||||||||||||||||||||||||||||||||||||||||||
    S: CGCCCCTACTTAAAACGTATTTCCAGGTAAATTCTCTGTGCTTGTTTATTTCGATCATCTTCAGCTCCTGATATAAATTA
                        
    Q: AGTGTCATCAAGGCATGGTTTCTGCCGAGGGGACCTGTCGATGATCGCTTTCATAACTTAAGGGTGAGTGCCATTTTTCG
    M: ||||||||||||||||||||||||||||||||||||||||||||||||||||||||||||||||||||||||||||||||
    S: AGTGTCATCAAGGCATGGTTTCTGCCGAGGGGACCTGTCGATGATCGCTTTCATAACTTAAGGGTGAGTGCCATTTTTCG
                        
    Q: TATATGTGCATTAATGATACTGGGCCCCAACAAATAACAAACACACACATAAGAGTGACATTTGTGTCTTATGAGGTGTA
    M: ||||||||||||||||||||||||||||||||||||||||||||||||||||||||||||||||||||||||||||||||
    S: TATATGTGCATTAATGATACTGGGCCCCAACAAATAACAAACACACACATAAGAGTGACATTTGTGTCTTATGAGGTGTA
                        
    Q: AAACTTTGACTGTTTGGGACTATTTAAACGCTTTTTGTTTGAATCTGTTGATTTTAATCGGCATGAATCGTTCATAAGAA
    M: ||||||||||||||||||||||||||||||||||||||||||||||||||||||||||||||||||||||||||||||||
    S: AAACTTTGACTGTTTGGGACTATTTAAACGCTTTTTGTTTGAATCTGTTGATTTTAATCGGCATGAATCGTTCATAAGAA
                        
    Q: CCGGATGACAATTTGATTGTGGGAAATGGGATTGTTTTTTGACTTTCGGTTTTATTAATCCTGTATTTGTAGTAAATCCC
    M: ||||||||||||||||||||||||||||||||||||||||||||||||||||||||||||||||||||||||||||||||
    S: CCGGATGACAATTTGATTGTGGGAAATGGGATTGTTTTTTGACTTTCGGTTTTATTAATCCTGTATTTGTAGTAAATCCC
                        
    Q: AATTCATTACTAATTTATGTACACACAAGTTGTCTAGAAAAAAGTGCTACTTGTAAATTAAAAGATTTAAAGTACTGTTA
    M: ||||||||||||||||||||||||||||||||||||||||||||||||||||||||||||||||||||||||||||||||
    S: AATTCATTACTAATTTATGTACACACAAGTTGTCTAGAAAAAAGTGCTACTTGTAAATTAAAAGATTTAAAGTACTGTTA
                        
    Q: TTCTATTGTGAGGTTAAAACCAAATCTCTCTCAGATAAAAGGGACACTGTTATTTATTTCCACACAACTTTTTGTTTTCT
    M: ||||||||||||||||||||||||||||||||||||||||||||||||||||||||||||||||||||||||||||||||
    S: TTCTATTGTGAGGTTAAAACCAAATCTCTCTCAGATAAAAGGGACACTGTTATTTATTTCCACACAACTTTTTGTTTTCT
                        
    Q: TTTATTATTATTTTTTTTGTTTTTCATAACACAATTGTGGTTGTGGTAGAGTGTTGAATCTTTTTTCTTTTATTATCATT
    M: ||||||||||||||||||||||||||||||||||||||||||||||||||||||||||||||||||||||||||||||||
    S: TTTATTATTATTTTTTTTGTTTTTCATAACACAATTGTGGTTGTGGTAGAGTGTTGAATCTTTTTTCTTTTATTATCATT
                        
    Q: TATTTAATCTCAGCTTCTAATAAATACTTTAAATAATCAGAAACATATTTGCTGGTATTTATTTATACTCTGTAGCATAA
    M: ||||||||||||||||||||||||||||||||||||||||||||||||||||||||||||||||||||||||||||||||
    S: TATTTAATCTCAGCTTCTAATAAATACTTTAAATAATCAGAAACATATTTGCTGGTATTTATTTATACTCTGTAGCATAA
                        
    Q: GGACACATTTTAGAGGAACCGCTTTATATTATTTTATTTTAGGATTTTTGTTTTTACTGCATTAATAGCAACCACACCTA
    M: ||||||||||||||||||||||||||||||||||||||||||||||||||||||||||||||||||||||||||||||||
    S: GGACACATTTTAGAGGAACCGCTTTATATTATTTTATTTTAGGATTTTTGTTTTTACTGCATTAATAGCAACCACACCTA
                        
    Q: AACATTCAGTATATTTCTCAAACCAAGAACTGGGAAATCAGGTTCCTGTGTGCTATTGAATCCCTAAAGGTGTCAAAAGA
    M: ||||||||||||||||||||||||||||||||||||||||||||||||||||||||||||||||||||||||||||||||
    S: AACATTCAGTATATTTCTCAAACCAAGAACTGGGAAATCAGGTTCCTGTGTGCTATTGAATCCCTAAAGGTGTCAAAAGA
                        
    Q: TGGTTACATAGGTTACCCCTTAAAAGAGAGTGTGGTTAATCTGTAGCACACTGAGTGAGATTGTGTTTTTCTTATCAAAT
    M: ||||||||||||||||||||||||||||||||||||||||||||||||||||||||||||||||||||||||||||||||
    S: TGGTTACATAGGTTACCCCTTAAAAGAGAGTGTGGTTAATCTGTAGCACACTGAGTGAGATTGTGTTTTTCTTATCAAAT
                        
    Q: ACAATATATTTTTATGGATTATTTTTTACAAATTGTTCACACAGTGGTAACATTATTCATGGTTAATTAATTCTGTCTTT
    M: ||||||||||||||||||||||||||||||||||||||||||||||||||||||||||||||||||||||||||||||||
    S: ACAATATATTTTTATGGATTATTTTTTACAAATTGTTCACACAGTGGTAACATTATTCATGGTTAATTAATTCTGTCTTT
                        
    Q: TTGATTATATTAGTGTCAAATTATTTTATGATTTATGCATAAATTTGTCGTTTGATAAAGGAATAACAACTCGCTTGTGA
    M: ||||||||||||||||||||||||||||||||||||||||||||||||||||||||||||||||||||||||||||||||
    S: TTGATTATATTAGTGTCAAATTATTTTATGATTTATGCATAAATTTGTCGTTTGATAAAGGAATAACAACTCGCTTGTGA
                        
    Q: CTCGTACACCTTTAACC
    M: |||||||||||||||||
    S: CTCGTACACCTTTAACC
